# Supplementary material for: Integrating multi-omics and machine learning methods reveals the metabolism of amino acids and derivatives-related signature in colorectal cancer
Source: Front Oncol. 2025 Mar 26;15:1565090. doi: 10.3389/fonc.2025.1565090 (PMC11978647; doi:10.3389/fonc.2025.1565090)
Supplement: Supplementary file 2 [file Table1.xlsx]

## Sheet: Sheet1
Gene
SLC25A13
PSMB1
AASS
RPS20
IYD
FMO1
SLC6A7
PSMC4
CHDH
CPS1
SARS1
OTC
RPL26L1
MRI1
PSMA4
ALDH18A1
BCAT1
RPL18
OAT
KARS1
PSME4
SLC44A1
ASNS
RPL31
HSD17B10
ACAT1
TYR
NAALAD2
MCCC1
DCT
ARG2
BCKDHB
RPS5
HAL
FOLH1
PSMC5
SMOX
RPL6
RPLP0
DLD
PSME1
PHGDH
PSMD5
RPS18
PSMD8
MTAP
PRODH
GCAT
RPL3
TXN2
PSMC6
PSMA3
GSTZ1
PSMC1
PSMB5
PSMA6
PSME2
PSMA7
HAO1
AHCY
PSMD10
SMS
SLC25A15
PSMD7
SLC7A5
CRYM
BCKDK
FAH
OCA2
PYCR3
GSR
CKM
OAZ1
IL4I1
RPS16
RPS19
BCAT2
GCDH
RPL18A
SLC5A5
ETHE1
OGDH
HIBADH
AIMP2
PSMA2
TYRP1
RPL28
RPL19
PSMD3
ASPA
PSMD11
RPL34
AADAT
SEPSECS
RPS13
PSMD9
DAO
SLC6A12
SERINC1
RPS12
AGXT2
RARS1
HGD
RPL24
PSMD14
RPS15
GLS
TPO
ODC1
SLC25A12
DARS1
KYNU
RPL22
SRM
CTH
AGMAT
MTR
KMO
RPS25
ARG1
DLST
ALDH6A1
GOT1
SLC25A2
RPL21
RPL5
SARDH
DBH
AMD1
MTRR
RPS10
GNMT
EEF1E1
GOT2
RPL23
PSMF1
PSMB2
ASL
ECHS1
SEM1
MPST
TST
IVD
PSMA1
BBOX1
TPH1
CDO1
AANAT
RPS4Y1
GAMT
SAT1
RPL36
ASS1
SLC6A8
IDO1
PSME3
RPL27
CKMT2
MCCC2
SLC6A11
SCLY
EEFSEC
DDC
RIDA
SERINC3
DMGDH
BHMT2
LARS1
MRPS36
TSHB
RPS15A
PSAT1
SDS
CGA
GLS2
GLUL
EPRS1
PSMB7
RPL35
GRHPR
RPS6
SQOR
RPLP1
DUOX1
KYAT3
DBT
RPS24
PAPSS1
TPH2
AMDHD1
SDSL
SUOX
CSAD
DUOX2
HDC
GCSH
RPL3L
RPS2
PNMT
PSMB6
RPS11
RPL13A
RPL11
AZIN2
RPS8
PSMA5
ALDH9A1
OAZ3
PYCR2
RPS27A
GADL1
RPL32
AMT
ENOPH1
RPS3A
RPL37
BHMT
PSPH
RPL10
RPL7
AUH
RPL7A
GLUD1
PAOX
APIP
RPS3
FAU
HNMT
MAT1A
ACAD8
QDPR
TDO2
ACMSD
NMRAL1
PSMA8
AZIN1
CARNMT1
RPL30
HPD
PSMD4
PSMB4
ALDH4A1
UROC1
CBS
FTCD
SLC25A44
RPL8
PSMC2
NAGS
RPL26
ASRGL1
RPL29
HAAO
RPL22L1
PSMD6
PPM1K
RPL9
RPL39L
AIMP1
SLC45A2
SERINC5
RPS14
ALDH7A1
RPL10L
RPL36AL
PSMC3
GPT2
CKB
ASPG
PCBD1
RPL27A
RIMKLB
NNMT
MARS1
RPL13
GPT
SRR
SLC3A2
RPSA
SERINC2
RPS9
KYAT1
PAH
GATM
RPS21
RPS7
QARS1
AGXT
CARNS1
RPL38
PSMD1
RPL4
RPL15
PSMD2
PHYKPL
PXMP2
SHMT1
RIMKLA
RPLP2
RPS27
GLDC
PIPOX
SEPHS2
PSTK
TH
OAZ2
SLC36A4
NQO1
DHTKD1
ADO
ADI1
RPS17
GLUD2
RPL35A
PYCR1
SLC25A21
SLC25A10
AFMID
SERINC4
RPS27L
PSMD13
NAT8L
TMLHE
RPS23
SECISBP2
HYKK
IDO2
RPL14
ACADSB
IARS1
ASMT
PSMD12
DIO3
RPS26
RPL37A
RPL12
RPS4X
HIBCH
RPL23A
TXNRD1
TAT
PAPSS2
RPL10A
RPL39
DDO
PSMB8
PSMB10
PSMB8
DIO2
DIO1
RPS29
TSTD1
UBA52
PSMB11
RPS18
CKMT1A
PSMB8
RPS18
RPL41
PSMB8
PSMB8
RPS18
PSMB8
RPS28
RPS18
PSMB8
PSMB8
CKMT1B
PSMB9
PSMB9
PSMB9
PSMB9
RPL36A
INMT
HOGA1
PSMB9
PSMB9
PSMB9
PSMB9
BCKDHA
PRODH2
TDO2
RPL17
RPS9
RPS9
RPS9
NMRAL1
RPS9
RPS9
PSMB3
PYCR3
RPS9
RPS9
PSMB3
RPS9
RPS17
RPS9
MRPS36
RPS25
RPL7A
RPS4
