# Supplementary material for: Integrating multi-omics and machine learning methods reveals the metabolism of amino acids and derivatives-related signature in colorectal cancer
Source: Front Oncol. 2025 Mar 26;15:1565090. doi: 10.3389/fonc.2025.1565090 (PMC11978647; doi:10.3389/fonc.2025.1565090)
Supplement: Supplementary file 3 [file Table2.xlsx]

## Sheet: Sheet1
WGCNA
PSMB9
PSMB8
PSMB3
PSME2
PSMB6
PSMB1
PSMD8
NDUFAB1
PHPT1
COX5A
PARK7
NDUFS6
COPE
UQCRQ
PRDX5
NDUFB7
PSMA2
OSTC
NDUFB3
NDUFC2
PDIA6
MYDGF
ATOX1
AURKAIP1
MRPL51
PPA1
PSMD7
LMAN2
GSTP1
PPIB
PSMA5
ZNHIT1
CHMP2A
SLIRP
TMED9
NAA38
PSMB2
PSMA4
PSMC5
NDUFS8
ANAPC11
PPP1CA
VDAC1
PGAM1
RPN2
SSR3
DNAJC15
P4HB
NDUFAF3
AP2S1
FKBP2
KDELR2
MDH2
TALDO1
TUFM
AKR1A1
LAMTOR2
IFI27L2
RER1
TIMM8B
RNF181
DNPH1
PDCD5
PSMC4
KDELR1
RNASEH2C
COPZ1
SEC11C
PSMB5
NME1
MRPS34
SDF2L1
DDOST
ECHS1
PSMB7
DSTN
ETFB
TMEM208
PSMB10
PSMC3
SRM
MRPS15
PSMD13
IER3IP1
CD59
UQCC2
MLEC
TIMM13
TXN2
TMEM147
PRDX3
PRDX4
STOML2
IDH2
CYC1
VKORC1
ERGIC3
FDPS
SNRPC
DNAJB11
HSD17B10
COMT
PSMD14
PSMC1
COMMD3
RRBP1
LAP3
MPG
PSMA1
BST2
TMEM14C
NENF
C4orf48
HM13
SNRPD1
TRAPPC2L
NDUFA12
PHB
ECH1
NUTF2
THOC7
ATRAID
MRPL20
ROMO1
ANXA2
PRELID1
PIN1
NUCB1
AP2M1
RANBP1
MCTS1
TXNDC17
TMEM179B
DCTN3
RNH1
PSMA3
LSM3
SEC61B
OS9
PDXK
CLTA
PPP1R7
MPC1
TRAPPC1
PDAP1
AUP1
PYCARD
TMED10
PSMD4
PSMB4
NDUFB5
COX8A
SSR4
NDUFB10
PSMD11
CHCHD1
HDLBP
MRPL54
MRPL52
C1QBP
SPCS3
CCT8
FIS1
ARF5
PRDX2
PSMA7
ANXA5
NAA10
TMEM160
LSM5
TKT
REEP5
NDUFC1
EIF3I
TMED2
PPP1R14B
BANF1
GLRX5
MRPL57
SNF8
MDH1
TMEM256
ADI1
TMEM230
UBE2J1
NDUFB2
PPM1G
CCT7
SF3B5
NHP2
FKBP1A
LRPAP1
HMGN3
UQCRFS1
SDF4
SSNA1
CISD2
MAP2K2
EID1
TMEM258
HSBP1
POLR2E
CTSH
MRPL36
LMAN1
PKM
PGLS
LAMTOR1
SEC61G
NDUFB6
PTMS
C14orf28
TBCB
ARPC1B
SRI
SUCLG1
NANS
MPC2
EIF2S2
ERP44
ACADVL
ENO1
DPM3
NDUFA6
ACP1
UBE2L6
BSG
TSPO
CNPY2
NDUFB8
UQCRC2
PRDX6
TXNL4A
EIF5A
SAR1B
PRMT1
PHB2
GTF3C6
CSNK2B
TXNDC12
EMC6
ANXA7
SNRPE
SEC11A
CAMTA1
SCP2
CAPNS1
GADD45GIP1
ZBTB8OS
SURF1
SRP19
VPS29
NDUFA2
SURF4
COPS6
EMC7
RALY
TMEM14B
GSTO1
GTF2A2
KRTCAP2
CALM3
REXO2
PSMG2
TYMP
CD63
GHITM
MRPL43
UBE2L3
CLTB
DBI
NEDD8
FKBP11
VAMP8
MRPL14
RBX1
EMC4
POLR2J
RAD23A
VAMP5
DYNLRB1
PPP4C
LSM4
MRPL34
CTSZ
RAB2A
SSR1
ITM2C
POMP
CTSA
NDUFA4
RBM3
MRPS21
DERL1
EIF6
DNAJC1
PSMC6
PUF60
RPS19BP1
PDIA3
VOPP1
CTSC
LSM6
SPCS1
LGALS3
HSP90B1
GNG5
NUCB2
ERH
TRAM1
RALA
RPS27L
ADRM1
GRN
APEX1
NDUFB4
ATP6AP2
DNAJC3
SCAND1
STUB1
TMCO1
NDUFB9
VCP
TUBB
DPP7
SUMO3
DRAP1
TMBIM4
MGAT1
DYNC1I2
RWDD1
TXNL1
MANF
FAM50A
MRPL41
LGALS1
GLRX
SMARCB1
NOL7
SMIM7
SH3GLB1
MRPS18C
COX7A2L
SNRPD3
PCMT1
POLR2F
ARPC4
MGST3
FAAP20
CLINT1
C1orf43
WDR83OS
STAT1
ACBD3
DUT
TMEM219
PPP1CC
RAC1
RAB5C
PA2G4
ATP6V1F
LAGE3
TXN
SF3B6
SSBP1
CHMP5
VDAC3
WDR1
NUDC
HEBP2
BLOC1S1
EIF3M
MRPS36
ARPC5L
PSME1
BRK1
VPS28
SIVA1
TOMM22
SFT2D1
ACTG1
YWHAE
SEC14L1
BCAP31
C9orf16
MLF2
RAB8A
APRT
BAX
SNRPF
VDAC2
NPC2
CDK2AP2
LSM2
PSAP
METAP2
RPA3
BAG1
TMED4
NDUFB1
CTSD
EIF3D
RBCK1
IAH1
ILF2
CAPZB
PET100
CTDNEP1
UFM1
COX6C
FAM89B
TOMM5
MBD2
CAP1
ATP5IF1
DGUOK
SAT2
DAD1
SPCS2
ANXA6
GDI2
PEBP1
RBM17
UFC1
CAPZA2
MTDH
ARL6IP4
MRPL33
FDX1
OSTF1
NDUFA3
LSM10
RHEB
LAPTM4A
UBE2M
HADHA
RAB7A
SRSF9
TECR
PDCD6
SAR1A
PRDM1
PABPC4
NME3
FKBP8
DPY30
XBP1
TUBA1C
DHRS7
TPM4
COX6A1
GAPDH
CORO1B
EIF4H
RTF1
CST3
MZT2A
TM9SF3
GNB2
UQCR10
GTF2I
CLNS1A
FUNDC2
COX17
LSM8
YWHAH
LAMP1
ACTN4
POLR2L
EFHD2
NONO
SYNGR2
ARHGDIA
ARPC5
CCT5
ITGB1
BUD31
AIP
NDUFA1
FAM162A
UQCR11
ALKBH7
DDT
POLR2K
HNRNPD
IGBP1
PRDX1
AP3S1
COX5B
NDUFV2
RHOB
ACTR3
ZNF706
LAMTOR4
SUPT4H1
MAPRE1
TBCA
COX14
CKLF
EDF1
DCXR
JTB
SLC25A5
COX6B1
NDFIP1
MRPL18
SLC25A6
PFN1
CFL1
HMGN2
CHCHD10
ENSA
CHMP4A
UBE2I
SLC3A2
XRN2
CHCHD2
IFI6
TAF10
RBBP4
CALR
LAMTOR5
EPSTI1
SNRPB2
CTSB
COX20
DNAJC8
ATP6V0B
SERPINB1
GNB1
ANXA11
SLC25A3
EIF3L
PFDN2
NDUFB11
RAB14
DYNLT1
RNF114
GUK1
TPI1
GTF3A
YWHAQ
COX7B
HSPA5
CPNE1
UBE2K
CDC37
CHURC1
GPX1
LY6E
CAPG
SNX6
CCT3
SNW1
CCT2
MAZ
TMEM59
CCDC85B
MIF
XRCC6
HDGF
ABRACL
YBX1
SNRPB
HNRNPM
PARP1
POLE4
LDHB
CCT6A
MXD4
RGS10
TACC1
ALDOA
UBL5
ARF4
M6PR
COX7A2
CLIC1
ARPP19
TMEM50A
CD81
RAB11A
HIGD2A
PGK1
KRT10
KIF5B
ANP32B
HSPB1
CSTB
ASAH1
MZT2B
ACTB
RHOA
POLR1D
EIF3G
C19orf53
GSTK1
GRB2
LSM7
ENY2
CUTA
MRFAP1
BUB3
GNAS
ISCU
TLN1
MAGOH
DEGS1
UBE2N
EIF3H
UQCRH
NDUFS5
GYPC
PLP2
LMNA
TOP1
GNAI2
PTP4A2
CD99
ANP32E
CTNNB1
ICAM3
UCP2
ARF1
RTN4
FABP5
ARPC3
S100A4
TPM3
ARPC2
SNX3
PPIA
GPX4
HMGB2
HCLS1
SH3BGRL
ID2
EIF3F
CTSS
SERF2
MYL6
ITGB2
HMGN1
RPS17
MT2A
RPL22L1
JCHAIN
HLA-DMA
UBXN1
S100A6
MYH9
TRMT112
SUB1
TUBA1B
HNRNPF
SNRPG
LDHA
VIM
S100A11
SNRPD2
ERP29
LSP1
EIF3K
SSR2
ID3
SRP14
FLNA
CORO1A
MORF4L1
S100A10
RPLP0
GADD45B
YWHAB
RAN
EIF3E
COTL1
HERPUD1
OST4
MYL12B
TMBIM6
PPDPF
HNRNPA1
PMAIP1
CYBA
RGS1
TMSB10
ATP6V0E1
COX4I1
MARCKSL1
RAC2
CDC42
CRIP1
IL32
COX7C
EEF2
SH3BGRL3
MYL12A
HINT1
RPL4
BTF3
HLA-DQA1
UBC
HLA-DPA1
RPL15
RPL35
ARHGDIB
CD74
HLA-C
HLA-DRB1
TMA7
RPL27
RPS24
RPS2
HLA-DPB1
TMSB4X
HLA-B
HLA-DRA
HLA-DQB1
RPS5
BTG1
GABARAP
RAB1A
RPL30
MT-ND3
HAX1
MT-ND2
DNAJC7
TRABD
SUGT1
BRI3
USF2
TIMP1
TMEM165
SSU72
MAF1
RPL39
PRKAR1A
TMEM248
RPS27
PDCD10
MORF4L2
KLF13
SNRNP70
SF3B2
CXCR4
PCMTD1
CD164
RNF7
ZBTB38
CSDE1
EWSR1
CSNK1A1
TAP1
UBE2R2
RPL34
CASP4
DNAJA2
IK
CMPK1
SRSF4
TAX1BP1
STRAP
MTCH1
ANP32A
ABHD17A
COPA
CCT4
PAFAH1B1
LMO4
CCNDBP1
ROCK1
ISG15
CCDC12
RNPS1
TNFRSF14
MAPK1IP1L
GNAI3
CDC26
TAPBP
FAU
MTPN
CCDC107
CFLAR
JUND
HSPA9
ZFAND6
MT-CYB
EIF4A1
CMC2
CAST
PPP2CA
PPP1R18
C4orf3
NOP10
TGOLN2
HNRNPAB
WASF2
NAP1L4
PRMT2
GABARAPL2
SERINC1
PTPN1
ZFAND5
RNF145
PTPN2
SYF2
FXR1
ATP6V0D1
MT-ND1
MED10
RAD21
PRR13
GSPT1
ATF4
UBE2A
BTG3
RPS27A
HNRNPUL1
AHSA1
RAP1B
KPNB1
CYSTM1
UXT
RPS15A
SH3KBP1
TCP1
CAMLG
MACF1
CARD16
TPR
ADAR
SS18L2
SBDS
UBE2D2
VMP1
ZNF207
ORMDL1
VASP
VAPA
CCDC59
TSTD1
TCF25
RPL41
MT-ATP6
CDKN1A
PTBP1
MARCKS
C9orf78
CAPZA1
RPS28
NFKB1
RPL32
PABPN1
PAIP2
MT-CO3
RAP1A
YY1
RSBN1L
KRAS
BRD4
RPS29
PIM3
OCIAD2
EIF4B
PTP4A1
EIF1AX
SNRPN
RPL9
NCOR1
ARL6IP1
RPL35A
RPS13
HLA-F
VPS13C
RPL11
CKS2
TTC3
SIAH2
NUDT4
IQGAP1
RBM6
MT-ND4
BOD1L1
EIF2S3
MT-CO2
ODC1
TMEM259
TERF2IP
RSL24D1
SQSTM1
RPS12
CEBPB
SNU13
UBALD2
CLDND1
SP100
RHOG
TOMM20
EIF4A3
SYAP1
NSA2
HNRNPH3
HSPA1B
SNX2
PCBP2
MRPS6
EMP3
RPS23
SERPINB9
CD47
MEF2C
NR4A1
EIF1
SOCS3
RBMX
IFI16
MPHOSPH8
FAM177A1
SRSF2
WNK1
ANAPC16
ATP1A1
KMT2A
AHNAK
BPTF
MSN
ARL6IP5
HNRNPA0
HNRNPC
BCAS2
B4GALT1
FOSL2
SMDT1
HIF1A
EPC1
IL2RG
RPL28
RPS21
GCC2
RNMT
GMFG
JAK1
TSC22D3
NAMPT
RAB8B
PNRC1
CD37
RPL36
CYLD
CIB1
ZFP36L2
SPTAN1
SRGN
STK4
PCBP1
RPS3
RPLP2
JUN
RPS10
C12orf57
GTF2B
IRF2BP2
CYCS
MYCBP2
IER5
ARF6
RPL13
DAZAP2
SRSF5
DDIT4
NFKBIZ
RPS15
RPL19
TGFB1
NASP
AAK1
PHF20
BASP1
RNF149
HSPA1A
CIRBP
RPL10
DOCK8
TMEM243
PTPRC
MT-CO1
SERTAD1
PPP1R15A
WTAP
IDI1
RNF213
TNFAIP8
CMTM6
ADGRE5
SAP18
LRRFIP1
TAF7
AMD1
CDC42SE1
FNBP1
PFDN5
ARGLU1
IRF1
CLK1
ANKRD11
FOS
PPP1R10
HNRNPDL
MDM4
FAM107B
TRA2B
RPL21
DYNLL1
CNBP
TUBB4B
CDKN1B
CACYBP
STAT3
GLIPR1
NAP1L1
UBE2S
SARAF
RPL14
BTG2
YPEL3
LITAF
RNASET2
PRRC2C
LCP1
MKNK2
FMNL1
WIPF1
SRRM2
RPL26
TRA2A
NKTR
IER2
NR3C1
VAMP2
TUBA1A
RNF19A
MIDN
RPL38
SOD1
JOSD1
YPEL5
TPT1
SOD2
RPS14
USP15
B2M
CCNL1
ATP6V1G1
EVL
RBM8A
NFKBIA
GPSM3
HCST
UBE2D3
DNAJB1
RPL18
RPL17
RPS26
LIMD2
PTMA
RPL37
EML4
NSMCE3
AKAP13
EIF1B
MYADM
RPS7
CCNI
RPL24
EEF1D
RPS20
ANXA1
LEPROTL1
RGS2
DDX5
FTH1
SKP1
NCL
RUNX3
TAGLN2
ATP1B3
CD69
EVI2B
CHD2
FXYD5
TXNIP
EIF5
HLA-E
FOSB
SMCHD1
HSPH1
IFITM1
RPL8
ARID5B
RPLP1
KLF6
CREM
RPS8
ITM2A
FOXP1
RILPL2
ARL4C
CD48
RPL13A
EEF1A1
RPS18
JUNB
UQCRB
RPL29
WSB1
ZC3HAV1
RPL22
DNAJA1
BRD2
SFPQ
DNAJB6
SF1
PABPC1
CELF2
MAP1LC3B
DDX17
UBA52
ZFP36L1
RPS3A
DDX24
HSP90AB1
HSP90AA1
N4BP2L2
EZR
CLEC2B
ZFP36
ATM
SAMSN1
TUBA4A
CALM2
ELF1
NACA
SON
RPS11
CD44
STK17B
RPL7
ISG20
RBM39
ITM2B
TOMM7
KDM6B
ALOX5AP
SDCBP
LAPTM5
RPS16
RPL5
IL7R
CLEC2D
RPS9
RPS19
TNFAIP3
SRSF7
HNRNPH1
TNRC6B
MCL1
FUS
CD52
UBB
RPL23A
EIF4A2
CALM1
ANKRD12
RPL12
NR4A2
