# Supplementary material for: Integrating multi-omics and machine learning methods reveals the metabolism of amino acids and derivatives-related signature in colorectal cancer
Source: Front Oncol. 2025 Mar 26;15:1565090. doi: 10.3389/fonc.2025.1565090 (PMC11978647; doi:10.3389/fonc.2025.1565090)
Supplement: Supplementary file 4 [file Table3.xlsx]

## Sheet: Sheet1
logFC	AveExpr	t	P.Value	adj.P.Val	B
OTOP2	-4.62679	0.489255	-64.1981	1.48891e-249	2.96859e-245	559.519
BEST4	-4.3465	0.945439	-48.3087	1.53168e-194	1.52693e-190	434.131
VSTM2A	-0.94598	0.119125	-44.4327	2.59071e-179	1.72178e-175	399.315
GLP2R	-1.43998	0.319478	-43.7207	1.97858e-176	9.86224e-173	392.72
CA7	-4.9031	1.0422	-42.3066	1.2651e-170	5.04473e-167	379.434
BMP3	-3.10988	0.563003	-39.8049	4.34121e-160	1.44258e-156	355.314
SCGN	-3.15315	0.623583	-39.3476	3.97996e-158	1.13361e-154	350.821
SLC25A34	-2.0872	0.556648	-38.6029	6.61138e-155	1.64772e-151	343.444
ABCA8	-1.93095	0.355143	-36.9725	9.47224e-148	2.09842e-144	327.049
GFRA2	-1.09644	0.250322	-36.9428	1.28272e-147	2.55749e-144	326.748
SLC30A10	-1.98985	0.254483	-36.6661	2.17345e-146	3.93948e-143	323.931
RXRG	-0.716795	0.128298	-35.8775	7.29033e-143	1.21129e-139	315.852
GCNT2	-1.58302	0.386492	-35.3808	1.25932e-140	1.93141e-137	310.724
RERGL	-1.74172	0.255959	-35.128	1.75416e-139	2.49817e-136	308.102
SPIB	-3.09048	0.71493	-34.5418	8.1197e-137	1.07927e-133	301.992
SCARA5	-3.72541	1.02464	-34.5094	1.14108e-136	1.42193e-133	301.653
TEX11	-1.22191	0.247172	-34.237	2.00659e-135	2.35337e-132	298.798
CADM3	-1.91271	0.347579	-33.9495	4.17512e-134	4.62464e-131	295.776
PLP1	-1.81051	0.272333	-33.9046	6.71551e-134	7.04705e-131	295.303
TMIGD1	-5.74724	1.17137	-33.6178	1.40323e-132	1.39888e-129	292.276
ENPP6	-0.585339	0.129446	-33.0073	9.34899e-130	8.8762e-127	285.802
TMEM72	-2.59763	0.623079	-32.9323	2.08465e-129	1.88926e-126	285.004
ASPA	-0.945336	0.197206	-32.7207	2.00783e-128	1.74053e-125	282.748
CLEC3B	-3.25777	1.39393	-32.5708	1.00293e-127	8.33181e-125	281.146
UGT1A8	-2.27208	0.517738	-32.5286	1.57762e-127	1.25818e-124	280.695
DAO	-0.930367	0.107928	-30.8636	1.07165e-119	8.21789e-117	262.732
TMEM100	-1.87402	0.480085	-30.7802	2.66556e-119	1.96837e-116	261.825
MAMDC2	-2.38052	0.496732	-30.507	5.30359e-118	3.77654e-115	258.846
USP2	-2.47859	0.76917	-30.326	3.85768e-117	2.65222e-114	256.869
AMPD1	-1.21536	0.247449	-30.2122	1.34625e-116	8.94715e-114	255.624
PRKG2	-1.50355	0.370766	-30.1888	1.74195e-116	1.12035e-113	255.367
ABCG2	-2.96136	0.779667	-30.1489	2.69904e-116	1.68167e-113	254.931
PYY	-5.04819	1.07739	-30.0993	4.65656e-116	2.81341e-113	254.387
CA1	-6.50624	1.47191	-29.5848	1.35393e-113	7.9396e-111	248.736
GUCA2B	-6.24087	1.51858	-29.4934	3.71951e-113	2.11884e-110	247.729
MYOC	-1.6691	0.233146	-28.3926	7.60217e-108	4.21033e-105	235.546
ELANE	-0.726482	0.154765	-28.2398	4.18619e-107	2.25579e-104	233.846
DHRS7C	-0.395483	0.0472748	-27.9432	1.15468e-105	6.05843e-103	230.54
OTOP3	-1.01252	0.106622	-27.6946	1.87138e-104	9.56708e-102	227.765
CDH3	3.7257	3.74106	27.3638	7.67501e-103	3.82561e-100	224.064
SULT1A2	-0.96943	0.210214	-27.2395	3.10661e-102	1.51072e-99	222.671
ADH1B	-3.0698	0.702634	-27.2338	3.31264e-102	1.57256e-99	222.607
HPSE2	-1.00308	0.25896	-27.0472	2.70468e-101	1.25409e-98	220.514
PRIMA1	-2.1293	0.408904	-26.7781	5.61602e-100	2.54482e-97	217.491
PI16	-2.9004	0.62152	-26.7444	8.21793e-100	3.64109e-97	217.112
FAM107A	-2.02082	0.713279	-26.6603	2.12244e-99	9.19937e-97	216.166
SLC4A4	-3.94583	1.28945	-26.6352	2.81767e-99	1.19529e-96	215.884
MTHFD1L	2.05617	3.46112	26.4756	1.70943e-98	7.10054e-96	214.087
NAP1L2	-1.16482	0.279863	-26.4671	1.88252e-98	7.65995e-96	213.991
LYVE1	-2.89248	0.952995	-26.4372	2.64088e-98	1.05308e-95	213.654
KRT24	-1.43728	0.155582	-26.4198	3.21452e-98	1.25669e-95	213.458
FAM180B	-0.582084	0.0859863	-26.3512	6.98346e-98	2.67762e-95	212.685
SST	-3.62952	0.781093	-26.1695	5.45499e-97	2.0521e-94	210.636
SCN9A	-0.909761	0.228876	-26.0324	2.57576e-96	9.51026e-94	209.089
HPGDS	-1.28252	0.442172	-25.9643	5.577e-96	2.00334e-93	208.319
ETV4	4.08961	4.5819	25.9635	5.62679e-96	2.00334e-93	208.311
PIRT	-1.07485	0.204735	-25.89	1.29424e-95	4.52711e-93	207.48
CLDN8	-3.50195	0.621686	-25.7387	7.19775e-95	2.47429e-92	205.77
TRPM6	-2.83576	0.943599	-25.7223	8.672e-95	2.93055e-92	205.585
PHOX2B	-0.679685	0.0997105	-25.3282	7.6194e-93	2.52104e-90	201.124
ECRG4	-1.71094	0.358194	-25.3271	7.71309e-93	2.52104e-90	201.112
VEGFD	-1.20868	0.214792	-25.3101	9.3573e-93	3.00913e-90	200.919
C2orf88	-2.95625	1.46633	-25.2863	1.22654e-92	3.88169e-90	200.649
ALPI	-2.81865	0.838359	-25.2571	1.7099e-92	5.32687e-90	200.318
KHDRBS2	-0.350437	0.0568489	-25.1098	9.12937e-92	2.80033e-89	198.649
TAT	-0.372857	0.0655818	-24.9562	5.24508e-91	1.58449e-88	196.906
ABCB11	-1.02102	0.138565	-24.911	8.76635e-91	2.60871e-88	196.394
GREM2	-2.86861	0.945278	-24.7724	4.24943e-90	1.24596e-87	194.821
LRRN2	-2.27144	0.76694	-24.7582	4.99981e-90	1.44473e-87	194.659
GSTM5	-0.927635	0.310979	-24.7452	5.79462e-90	1.65047e-87	194.512
FAM135B	-0.236819	0.0354019	-24.7438	5.89007e-90	1.65403e-87	194.496
NSG2	-1.08273	0.208883	-24.7055	9.11356e-90	2.5237e-87	194.061
SFRP1	-2.90118	0.721748	-24.4716	1.30933e-88	3.57609e-86	191.405
FEV	-1.22778	0.206272	-24.2916	1.02077e-87	2.7503e-85	189.358
STMN4	-0.435313	0.0660983	-24.2095	2.60378e-87	6.92188e-85	188.425
LGI1	-0.193855	0.0253219	-24.1311	6.36899e-87	1.67086e-84	187.533
TNXB	-2.20521	0.668507	-24.1072	8.36772e-87	2.1667e-84	187.261
NPY2R	-0.42477	0.0593402	-24.0687	1.29785e-86	3.3175e-84	186.824
SEMA6D	-2.07803	0.988074	-23.9368	5.85138e-86	1.47677e-83	185.323
AQP8	-7.06677	2.14456	-23.9188	7.18716e-86	1.79122e-83	185.118
MAL	-1.69898	0.544679	-23.9051	8.40433e-86	2.06871e-83	184.962
DMRTA1	-0.513308	0.111868	-23.728	6.35233e-85	1.54455e-82	182.946
CD177	-5.76278	1.79886	-23.6777	1.12788e-84	2.70935e-82	182.374
SH2D7	-1.30574	0.300819	-23.609	2.47315e-84	5.8702e-82	181.591
UGT1A10	-2.85231	1.15985	-23.5355	5.73032e-84	1.34413e-81	180.754
PHLPP2	-1.80908	1.44453	-23.5153	7.2179e-84	1.67338e-81	180.524
IL6R	-2.25365	1.69471	-23.4731	1.16841e-83	2.67768e-81	180.044
GLTP	-1.44187	4.04017	-23.4672	1.24939e-83	2.83071e-81	179.977
PDE6A	-1.11055	0.267827	-23.4348	1.8108e-83	4.05659e-81	179.607
TNFRSF13B	-0.902446	0.23086	-23.2736	1.14177e-82	2.52941e-80	177.772
PKIB	-3.64321	1.93922	-23.2383	1.7104e-82	3.74746e-80	177.369
STMN2	-2.81896	1.09712	-23.191	2.93613e-82	6.36311e-80	176.83
CBLN2	-0.420483	0.122053	-23.1202	6.59593e-82	1.41408e-79	176.024
SLC17A8	-0.513815	0.0637846	-23.1164	6.89143e-82	1.46172e-79	175.98
SLC51A	-2.16391	0.869136	-22.9131	7.04012e-81	1.47754e-78	173.664
CWH43	-3.07993	0.918716	-22.8679	1.18022e-80	2.45117e-78	173.149
CHGA	-5.11786	1.65929	-22.83	1.82017e-80	3.7413e-78	172.717
PCSK2	-0.807901	0.101485	-22.8283	1.85611e-80	3.77623e-78	172.698
SCNN1B	-3.74692	1.37707	-22.8055	2.40873e-80	4.85103e-78	172.438
C16orf89	-1.96496	0.577111	-22.7375	5.23768e-80	1.04429e-77	171.664
LIFR	-1.35914	0.435038	-22.6244	1.9099e-79	3.77025e-77	170.374
SLC17A7	-0.381625	0.101963	-22.5858	2.96638e-79	5.79839e-77	169.935
SCN7A	-1.43606	0.256758	-22.474	1.06491e-78	2.06137e-76	168.661
B3GALT1	-1.57641	0.489142	-22.4595	1.25703e-78	2.40986e-76	168.496
CMA1	-1.56058	0.34772	-22.3133	6.69045e-78	1.27042e-75	166.83
TMEM220	-1.71243	0.883144	-22.254	1.31802e-77	2.47911e-75	166.154
GCG	-3.34358	0.66108	-22.1564	4.0204e-77	7.49147e-75	165.043
CMTM5	-0.391968	0.0545922	-22.1319	5.31652e-77	9.81488e-75	164.764
PHOX2A	-0.455363	0.0898682	-21.9501	4.24521e-76	7.76523e-74	162.693
CCL23	-1.58372	0.578669	-21.8802	9.43453e-76	1.71005e-73	161.898
ATP1A2	-2.04419	0.432768	-21.7919	2.58697e-75	4.64676e-73	160.892
TMEM236	-3.09081	1.42883	-21.7629	3.60315e-75	6.41426e-73	160.562
NFE2L3	2.40925	4.21128	21.7506	4.14824e-75	7.31926e-73	160.422
BCHE	-1.77763	0.431279	-21.7431	4.51591e-75	7.89809e-73	160.337
ANO5	-1.11206	0.314982	-21.7189	5.9554e-75	1.03251e-72	160.061
PEX26	-1.35316	2.25356	-21.643	1.41705e-74	2.43561e-72	159.197
TMEM253	-1.04575	0.449371	-21.5847	2.75757e-74	4.69918e-72	158.534
CLDN1	3.69701	4.37095	21.4923	7.91845e-74	1.33795e-71	157.482
LEXM	-0.54157	0.189167	-21.4854	8.56278e-74	1.43466e-71	157.405
SLC22A5	-1.28203	1.57201	-21.4481	1.31133e-73	2.17877e-71	156.98
WSCD1	-2.09895	0.952954	-21.4149	1.91454e-73	3.15472e-71	156.603
PLAC9	-1.91091	1.36283	-21.3732	3.08379e-73	5.03973e-71	156.128
PRPH	-0.975448	0.239486	-21.3078	6.50155e-73	1.05339e-70	155.384
CLCA4	-6.15848	2.07063	-21.3071	6.55131e-73	1.05339e-70	155.377
MUSK	-0.466519	0.0898961	-21.2938	7.62261e-73	1.21584e-70	155.226
CNTFR	-2.67156	0.690011	-21.2912	7.86065e-73	1.24385e-70	155.195
CDKN2B	-2.97192	2.34625	-21.2299	1.58169e-72	2.48314e-70	154.498
TMEM82	-2.68229	1.2072	-21.2179	1.81272e-72	2.8236e-70	154.362
SLC17A4	-2.43057	1.0865	-21.1991	2.24591e-72	3.47124e-70	154.149
SLC51B	-4.06093	2.48994	-21.1671	3.23405e-72	4.96003e-70	153.785
AJUBA	1.82551	2.29239	21.1354	4.64602e-72	7.07117e-70	153.424
LILRB5	-1.3477	0.596193	-21.0508	1.21841e-71	1.84035e-69	152.463
RSPO2	-1.19058	0.24071	-20.9661	3.19816e-71	4.79435e-69	151.502
SOX10	-1.20449	0.289233	-20.8977	6.97784e-71	1.03824e-68	150.724
MS4A12	-5.66684	1.88734	-20.8874	7.84099e-71	1.15803e-68	150.608
CNNM2	-0.984323	1.08439	-20.8061	1.97953e-70	2.90205e-68	149.685
CCN5	-1.48228	0.349743	-20.7956	2.23257e-70	3.24912e-68	149.565
GRIK3	-0.618042	0.152498	-20.7836	2.55695e-70	3.69424e-68	149.43
TRIB3	3.16564	4.45663	20.7537	3.59587e-70	5.15787e-68	149.09
GPR15	-2.4877	0.815788	-20.7056	6.21713e-70	8.85408e-68	148.545
SLC6A19	-2.56807	0.509328	-20.681	8.22765e-70	1.16343e-67	148.265
GDPD2	-2.27057	0.997824	-20.6725	9.06404e-70	1.27267e-67	148.169
BRINP3	-1.59564	0.311233	-20.6709	9.23269e-70	1.28728e-67	148.151
SGCG	-0.574953	0.0996493	-20.6372	1.35364e-69	1.87423e-67	147.769
GNG7	-1.53082	0.784975	-20.5812	2.56184e-69	3.52262e-67	147.133
HSD3B2	-2.19966	0.372177	-20.5572	3.3635e-69	4.59326e-67	146.862
NPY	-0.897956	0.202172	-20.5563	3.39999e-69	4.61149e-67	146.851
ZNF575	-1.13431	1.06442	-20.4948	6.84105e-69	9.216e-67	146.155
TRIP13	1.89243	3.16799	20.4685	9.2307e-69	1.23518e-66	145.856
B4GALNT2	-3.34423	0.95566	-20.4132	1.72941e-68	2.29874e-66	145.23
CA4	-5.61595	2.07724	-20.407	1.85656e-68	2.45139e-66	145.16
MPZ	-1.39391	0.727237	-20.3917	2.2093e-68	2.89796e-66	144.986
UNC5C	-0.818598	0.395743	-20.347	3.67267e-68	4.78599e-66	144.48
MEP1B	-2.25122	0.563026	-20.3303	4.43853e-68	5.74645e-66	144.291
MAS1L	-0.270808	0.0435672	-20.3277	4.5695e-68	5.87786e-66	144.262
APPL2	-1.61341	3.75815	-20.3158	5.23425e-68	6.68978e-66	144.127
ACKR2	-0.642375	0.257421	-20.2974	6.45264e-68	8.19444e-66	143.918
ENC1	1.95209	4.38127	20.2789	7.96046e-68	1.00453e-65	143.709
PKNOX2	-0.462821	0.151233	-20.2297	1.39196e-67	1.74547e-65	143.152
RHEX	-0.840249	0.286942	-20.2172	1.60306e-67	1.99761e-65	143.011
NKX2-3	-2.14843	1.45482	-20.1291	4.36206e-67	5.40191e-65	142.014
ETFDH	-1.57014	2.49471	-20.0804	7.57651e-67	9.32471e-65	141.464
CD163L1	-2.00831	1.12118	-20.069	8.62065e-67	1.05447e-64	141.335
SLCO4C1	-0.805794	0.190252	-20.0295	1.34915e-66	1.6402e-64	140.889
KRT80	3.11656	2.99211	19.99	2.11343e-66	2.55379e-64	140.442
PCSK5	-1.73699	1.08928	-19.9832	2.2828e-66	2.74184e-64	140.365
NRXN1	-0.364698	0.0555749	-19.9589	3.00463e-66	3.5872e-64	140.091
UGP2	-1.93183	4.09647	-19.9469	3.44281e-66	4.08588e-64	139.955
KRTAP13-2	-1.30049	0.158327	-19.9327	4.04419e-66	4.77119e-64	139.795
RNF152	-1.66651	0.824125	-19.8726	7.99382e-66	9.37534e-64	139.116
PLCD1	-1.9685	2.50067	-19.8693	8.30128e-66	9.67901e-64	139.078
EDN3	-2.99869	1.57538	-19.8475	1.06268e-65	1.23184e-63	138.832
BEST2	-2.93454	0.993542	-19.7592	2.88677e-65	3.32696e-63	137.836
TPH1	-1.18488	0.277326	-19.7	5.64571e-65	6.4692e-63	137.168
NR5A2	-1.73566	1.38714	-19.6803	7.0503e-65	8.03251e-63	136.947
PDZD4	-1.21681	0.416193	-19.5341	3.68628e-64	4.17597e-62	135.298
CDH19	-0.879319	0.171721	-19.5289	3.90682e-64	4.4008e-62	135.24
CHAT	-0.352389	0.0489318	-19.5009	5.36473e-64	6.0091e-62	134.924
DUSP26	-0.756402	0.248743	-19.4688	7.70763e-64	8.58518e-62	134.563
CTSG	-2.20403	0.733451	-19.4383	1.08793e-63	1.20506e-61	134.22
CHAD	-1.31468	0.569658	-19.4137	1.4363e-63	1.58216e-61	133.943
OGN	-2.65527	0.787355	-19.4071	1.547e-63	1.69473e-61	133.869
CA2	-5.22369	4.36612	-19.3885	1.90922e-63	2.08011e-61	133.66
GUCA2A	-6.24898	3.93984	-19.3844	1.99965e-63	2.1668e-61	133.613
CEMIP	3.49324	3.79547	19.372	2.29934e-63	2.47807e-61	133.474
ARHGAP20	-0.60824	0.229044	-19.2731	7.02011e-63	7.52511e-61	132.362
CLEC9A	-0.39874	0.125281	-19.2603	8.11077e-63	8.64773e-61	132.218
FOXQ1	4.02115	4.12775	19.241	1.00855e-62	1.0696e-60	132.001
HTR4	-0.682274	0.201934	-19.1985	1.62828e-62	1.71771e-60	131.524
ZNF536	-0.338232	0.0893243	-19.1843	1.91106e-62	2.0054e-60	131.364
SORCS1	-0.635681	0.140069	-19.1637	2.40968e-62	2.51541e-60	131.133
CNR1	-0.921539	0.212482	-19.1508	2.78796e-62	2.89512e-60	130.988
NEGR1	-1.10574	0.447189	-19.1274	3.62694e-62	3.74683e-60	130.726
SLCO4A1	2.76326	3.84868	19.1256	3.70057e-62	3.8032e-60	130.706
GPAT3	-2.06704	1.71657	-19.1167	4.09154e-62	4.18344e-60	130.606
CNTN4	-0.823414	0.365838	-19.0804	6.15701e-62	6.26318e-60	130.199
HMGCLL1	-0.183079	0.0510811	-19.0494	8.7359e-62	8.84144e-60	129.85
NAALADL1	-1.95615	1.14487	-19.0212	1.19923e-61	1.20759e-59	129.534
DNASE1L3	-2.43193	0.973894	-18.9999	1.52515e-61	1.52806e-59	129.295
PKHD1L1	-0.303262	0.0797495	-18.9541	2.55107e-61	2.54316e-59	128.782
CLDN23	-2.73641	3.1564	-18.9466	2.77578e-61	2.75341e-59	128.698
MT1M	-4.46653	2.40919	-18.9225	3.63975e-61	3.59254e-59	128.428
TEAD4	1.94791	3.68554	18.9091	4.23228e-61	4.15681e-59	128.278
TRPV3	-0.738759	0.249615	-18.8693	6.6229e-61	6.47291e-59	127.832
RDH5	-0.892099	0.592762	-18.8131	1.24549e-60	1.21134e-58	127.203
EMILIN3	-0.387145	0.135787	-18.8017	1.41543e-60	1.36994e-58	127.075
SMPDL3A	-2.43865	3.2751	-18.7906	1.60306e-60	1.5419e-58	126.951
PDCD4	-1.88201	4.37351	-18.7903	1.60856e-60	1.5419e-58	126.948
NR3C2	-2.41435	2.12374	-18.7822	1.76079e-60	1.67974e-58	126.858
SCN2B	-0.600598	0.135251	-18.7631	2.18257e-60	2.07219e-58	126.644
C11orf86	-3.50971	1.4944	-18.7403	2.82014e-60	2.66484e-58	126.388
SLC36A1	-1.53456	2.31238	-18.729	3.20211e-60	3.0115e-58	126.262
HSD17B2	-2.56309	1.21868	-18.713	3.83008e-60	3.58517e-58	126.083
SCUBE2	-1.28895	0.63211	-18.6864	5.16145e-60	4.80883e-58	125.786
ADCY5	-1.59858	0.685128	-18.6558	7.27265e-60	6.74428e-58	125.444
ADGRL3	-0.583643	0.238825	-18.6386	8.82253e-60	8.14369e-58	125.252
PDK4	-2.87605	2.30789	-18.6157	1.14043e-59	1.04783e-57	124.996
CADM2	-0.357246	0.0603692	-18.6072	1.25504e-59	1.14784e-57	124.901
P2RX1	-1.15383	0.640914	-18.605	1.28588e-59	1.17068e-57	124.877
TNFRSF12A	2.4437	4.82697	18.6024	1.32358e-59	1.19952e-57	124.848
TINCR	-1.21523	0.360546	-18.6014	1.33936e-59	1.20833e-57	124.836
NTN1	-1.64774	0.920599	-18.5911	1.50219e-59	1.34912e-57	124.722
RETSAT	-1.70888	4.90555	-18.5821	1.66154e-59	1.48555e-57	124.621
P2RY1	-1.83658	1.28504	-18.5495	2.39669e-59	2.13327e-57	124.256
PDE2A	-1.17521	0.607336	-18.4516	7.16612e-59	6.35014e-57	123.165
TP53INP2	-2.4834	3.50693	-18.4255	9.59938e-59	8.46869e-57	122.874
ENTPD5	-2.35857	2.74234	-18.4146	1.08433e-58	9.52395e-57	122.753
ABI3BP	-1.74921	0.757563	-18.4036	1.22635e-58	1.07241e-56	122.63
SLC7A5	2.80956	5.022	18.389	1.44343e-58	1.25673e-56	122.468
DPT	-2.76825	1.2495	-18.3686	1.81385e-58	1.57237e-56	122.24
PLPP1	-1.7535	3.56746	-18.2928	4.23093e-58	3.65178e-56	121.396
NCAM1	-1.0952	0.425566	-18.2896	4.38426e-58	3.76782e-56	121.361
PTGDR2	-1.39102	0.698999	-18.2875	4.48715e-58	3.83969e-56	121.338
SPINK2	-1.30369	0.420004	-18.2776	5.01615e-58	4.27402e-56	121.227
NAAA	-1.85826	3.08322	-18.2666	5.67211e-58	4.81236e-56	121.104
ADCYAP1R1	-0.584778	0.111537	-18.2615	5.99883e-58	5.06799e-56	121.048
MMRN1	-1.84515	0.701719	-18.1873	1.37318e-57	1.15521e-55	120.223
PLCE1	-1.53108	1.65216	-18.1834	1.43432e-57	1.20158e-55	120.18
DPF3	-0.817185	0.374241	-18.1455	2.19057e-57	1.82743e-55	119.758
MYOM1	-1.22669	0.475418	-18.1348	2.46674e-57	2.04924e-55	119.64
RMDN2	-1.11562	0.968805	-18.1168	3.01611e-57	2.49524e-55	119.44
TMCC3	-2.00115	2.24251	-18.075	4.80456e-57	3.9584e-55	118.976
GTF2IRD1	1.82344	3.51933	18.0734	4.89294e-57	4.01462e-55	118.958
NR1H4	-1.70295	0.477732	-18.0708	5.03618e-57	4.11522e-55	118.929
PTN	-1.97862	1.36107	-18.0262	8.2778e-57	6.73644e-55	118.434
TMEM35A	-1.86785	0.671274	-18.0212	8.74805e-57	7.09019e-55	118.379
TMEM37	-2.94522	2.92308	-18.014	9.482e-57	7.65393e-55	118.298
P2RY14	-1.59912	0.910765	-17.9658	1.61992e-56	1.30233e-54	117.765
TCF21	-1.17115	0.790664	-17.9411	2.13255e-56	1.70758e-54	117.491
SEMA3E	-0.662881	0.137895	-17.9044	3.20886e-56	2.55913e-54	117.084
ASB2	-1.68373	0.89922	-17.8554	5.52875e-56	4.39172e-54	116.542
VIP	-2.94969	1.36697	-17.8498	5.88347e-56	4.65494e-54	116.48
SLC26A2	-4.42743	3.33965	-17.8492	5.92192e-56	4.66685e-54	116.474
C7	-2.86922	1.10771	-17.7669	1.47735e-55	1.15966e-53	115.563
BTNL8	-2.96295	1.71923	-17.7472	1.83748e-55	1.43669e-53	115.346
P2RY12	-0.647592	0.226723	-17.7134	2.67287e-55	2.08171e-53	114.972
TTLL6	-1.02739	0.540307	-17.6961	3.24058e-55	2.51403e-53	114.781
AHCYL2	-2.5683	3.71341	-17.6716	4.25204e-55	3.28593e-53	114.51
DDX31	0.905486	2.34379	17.6592	4.87644e-55	3.75392e-53	114.374
SCN11A	-0.201403	0.0489457	-17.6567	5.01152e-55	3.84306e-53	114.346
RGS9	-0.666244	0.579711	-17.6428	5.85044e-55	4.4692e-53	114.192
HAPLN1	-1.0596	0.545758	-17.6101	8.39782e-55	6.39068e-53	113.832
NEFM	-0.436398	0.0951939	-17.5954	9.88328e-55	7.4925e-53	113.67
EPB41L3	-2.07905	1.25644	-17.5721	1.27905e-54	9.65974e-53	113.413
DUSP14	1.47848	2.85436	17.5377	1.87208e-54	1.40851e-52	113.034
CITED2	-1.62524	3.61111	-17.5343	1.94429e-54	1.45734e-52	112.996
RUNDC3B	-1.04005	0.510503	-17.5082	2.594e-54	1.93705e-52	112.709
DNAI4	-1.01756	0.613088	-17.4674	4.07408e-54	3.03093e-52	112.259
CPM	-2.0804	1.71974	-17.435	5.82731e-54	4.31914e-52	111.903
LDHD	-2.89913	2.44639	-17.4302	6.14531e-54	4.53797e-52	111.85
ZG16	-6.20834	2.7134	-17.4229	6.65753e-54	4.89808e-52	111.77
GRIN2D	2.68161	2.82364	17.4195	6.91403e-54	5.06808e-52	111.732
TUBB4A	-0.647485	0.168676	-17.4191	6.94422e-54	5.07157e-52	111.728
ANK2	-0.990709	0.355634	-17.379	1.08064e-53	7.8634e-52	111.288
ADAMDEC1	-3.56019	3.37084	-17.3615	1.31087e-53	9.50402e-52	111.095
GFRA3	-1.41391	0.498706	-17.3262	1.93524e-53	1.398e-51	110.707
P2RX2	-0.462283	0.0870443	-17.3178	2.12297e-53	1.52808e-51	110.615
TNFRSF17	-2.55413	1.24758	-17.276	3.366e-53	2.41407e-51	110.156
AFF3	-0.542648	0.16857	-17.2374	5.15075e-53	3.68085e-51	109.732
MAB21L1	-0.37744	0.092531	-17.2186	6.33471e-53	4.51076e-51	109.526
GGTA1	-1.102	0.6091	-17.2137	6.68377e-53	4.74239e-51	109.473
DHRS11	-2.22558	3.03725	-17.2127	6.75924e-53	4.77893e-51	109.462
CLEC10A	-1.96345	1.10082	-17.1922	8.47138e-53	5.96828e-51	109.237
SCIN	-1.97973	1.20832	-17.1566	1.2527e-52	8.79447e-51	108.847
BMP5	-1.39172	0.641105	-17.1352	1.58569e-52	1.10931e-50	108.612
PYGM	-1.22894	0.368005	-17.1159	1.9596e-52	1.3661e-50	108.401
ITGA8	-1.00856	0.731569	-17.1081	2.13569e-52	1.48367e-50	108.316
NGB	-0.587482	0.0834214	-17.1039	2.23704e-52	1.54868e-50	108.27
TSPAN7	-2.5464	2.30845	-17.0658	3.3996e-52	2.34537e-50	107.853
IQANK1	2.01755	2.89163	17.0582	3.69477e-52	2.54022e-50	107.77
TCEAL5	-0.575658	0.120436	-17.0547	3.83834e-52	2.62986e-50	107.732
MT1H	-3.64335	2.13953	-17.0528	3.92032e-52	2.67683e-50	107.711
FHL1	-2.73924	2.28586	-17.0489	4.09209e-52	2.78458e-50	107.668
CTNND2	-0.313279	0.0685804	-17.0374	4.64435e-52	3.14963e-50	107.542
ANGPTL7	-1.05499	0.216361	-17.0361	4.70708e-52	3.18135e-50	107.529
DPP6	-0.613897	0.091967	-17.0224	5.47625e-52	3.6887e-50	107.378
GRAMD2B	-1.27681	2.22762	-17.0109	6.20968e-52	4.16864e-50	107.253
ANAPC7	0.950278	3.25514	17.0092	6.32679e-52	4.23301e-50	107.234
PRDX6	-1.29255	6.45735	-17.0072	6.46922e-52	4.31382e-50	107.212
RUVBL1	1.25332	3.4875	16.9779	8.91852e-52	5.92725e-50	106.892
GPT	-2.80464	1.94533	-16.9533	1.16754e-51	7.7337e-50	106.624
CDC25B	2.06552	5.12808	16.9519	1.18643e-51	7.83279e-50	106.608
PACC1	1.14221	2.29254	16.9465	1.25843e-51	8.27408e-50	106.549
ANGPTL1	-2.0406	0.615927	-16.9463	1.26157e-51	8.27408e-50	106.547
METTL7A	-2.52393	3.58645	-16.922	1.6467e-51	1.07645e-49	106.282
NOVA1	-0.522178	0.147146	-16.9195	1.69197e-51	1.10243e-49	106.254
ADGRB3	-0.382127	0.0875327	-16.9191	1.69842e-51	1.10303e-49	106.251
PTGS1	-2.07965	1.9674	-16.8872	2.41019e-51	1.56021e-49	105.902
GAP43	-1.47146	0.507937	-16.8849	2.47026e-51	1.59392e-49	105.878
TEF	-1.48044	2.31127	-16.8815	2.56446e-51	1.64936e-49	105.84
CDC14A	-1.05867	1.03976	-16.8435	3.88808e-51	2.49262e-49	105.426
JAM2	-1.45819	0.901295	-16.8377	4.14118e-51	2.64637e-49	105.363
LAMA1	-0.76917	0.325808	-16.8277	4.62039e-51	2.94317e-49	105.254
SCUBE1	-0.682312	0.367026	-16.802	6.12365e-51	3.88832e-49	104.974
TMEM59L	-0.895857	0.276607	-16.7768	8.06434e-51	5.10434e-49	104.699
CCDC69	-2.20677	2.26504	-16.7755	8.18166e-51	5.16221e-49	104.685
VIT	-0.527428	0.180339	-16.7503	1.07739e-50	6.77637e-49	104.411
FUCA1	-1.70209	5.48314	-16.7404	1.20045e-50	7.52657e-49	104.303
SULT1A1	-1.65695	1.33646	-16.7324	1.30966e-50	8.1856e-49	104.217
GNAO1	-1.1736	0.391601	-16.7316	1.32038e-50	8.2268e-49	104.208
DHRS9	-3.53291	2.03802	-16.7203	1.4946e-50	9.28331e-49	104.085
CASP7	-1.55584	4.39524	-16.7183	1.5282e-50	9.4625e-49	104.063
DHDDS	-1.0136	3.06104	-16.7126	1.62606e-50	1.00247e-48	104.001
GFRA1	-1.23691	0.473736	-16.7124	1.62906e-50	1.00247e-48	103.999
ELAVL4	-0.368265	0.0918729	-16.6689	2.61944e-50	1.60696e-48	103.526
BYSL	1.43854	4.15854	16.6655	2.71777e-50	1.66218e-48	103.49
PRSS22	2.70634	3.11484	16.6628	2.79912e-50	1.70669e-48	103.46
ENDOD1	-1.44754	3.68758	-16.6567	2.99333e-50	1.81955e-48	103.393
HJURP	1.43382	2.93271	16.6478	3.29811e-50	1.99872e-48	103.297
PCOLCE2	-1.52537	0.48752	-16.623	4.32191e-50	2.61122e-48	103.028
PLAAT2	-2.43664	1.38004	-16.6069	5.1512e-50	3.10286e-48	102.853
SCN4B	-0.856552	0.485836	-16.6033	5.35198e-50	3.21409e-48	102.815
SLC25A23	-1.6349	4.03448	-16.5894	6.22921e-50	3.72967e-48	102.664
CCND1	1.71306	5.34925	16.5848	6.55176e-50	3.91105e-48	102.613
XPO5	1.14292	3.26231	16.5577	8.79462e-50	5.23424e-48	102.32
KLF4	-2.54159	4.44775	-16.5568	8.88346e-50	5.27138e-48	102.31
DKC1	1.48279	5.1713	16.5486	9.72018e-50	5.75077e-48	102.221
PLCL2	-1.71026	1.23938	-16.538	1.09087e-49	6.43482e-48	102.106
CHODL	-0.707705	0.243179	-16.4432	3.05708e-49	1.798e-47	101.08
DISP2	-0.916716	0.491471	-16.4402	3.15905e-49	1.85251e-47	101.047
HILPDA	2.05783	3.72393	16.4304	3.51147e-49	2.05313e-47	100.942
GTPBP4	1.10252	3.68396	16.4219	3.85027e-49	2.24464e-47	100.85
STBD1	-0.76685	0.818807	-16.4139	4.19985e-49	2.4413e-47	100.763
MRGBP	1.48533	3.957	16.4075	4.50252e-49	2.60963e-47	100.694
KIAA0513	-1.47923	1.52636	-16.4064	4.55549e-49	2.63268e-47	100.682
IGSF10	-0.536829	0.177656	-16.4062	4.5691e-49	2.63291e-47	100.679
ENHO	-0.944751	0.425199	-16.3699	6.77067e-49	3.8903e-47	100.288
PTPN21	-1.0346	1.64888	-16.3613	7.43272e-49	4.25843e-47	100.195
CNTN3	-1.07302	0.397472	-16.3568	7.80559e-49	4.45925e-47	100.146
ADH1C	-4.8262	3.35778	-16.3411	9.2568e-49	5.2732e-47	99.9764
ASAP3	-1.5542	1.87207	-16.3402	9.3473e-49	5.30959e-47	99.9667
RIPK2	1.40069	3.32163	16.3381	9.56376e-49	5.41711e-47	99.9439
PPM1H	1.71377	2.8233	16.3285	1.06115e-48	5.99355e-47	99.8404
TRANK1	-1.64911	1.94527	-16.3281	1.06528e-48	5.99989e-47	99.8365
ZZEF1	-1.43764	2.4909	-16.3153	1.22481e-48	6.87893e-47	99.6976
SPPL2A	-1.38454	3.15954	-16.3087	1.31519e-48	7.36581e-47	99.6267
URB2	1.017	2.45985	16.3005	1.43654e-48	8.02287e-47	99.5388
NPTX1	-1.37092	0.28089	-16.2916	1.58207e-48	8.81094e-47	99.4427
SLC9A9	-1.19262	0.845334	-16.2914	1.58648e-48	8.81094e-47	99.44
HTR3E	-0.571985	0.127961	-16.2741	1.91263e-48	1.05928e-46	99.2538
CHP2	-4.48318	3.11984	-16.2714	1.96934e-48	1.08766e-46	99.2247
POLR1C	1.17417	2.8568	16.2538	2.38449e-48	1.31331e-46	99.0343
SPTBN2	1.74571	2.12789	16.2508	2.46095e-48	1.35169e-46	99.0028
ADAMTSL3	-1.00771	0.372312	-16.245	2.62221e-48	1.43631e-46	98.9396
ADTRP	-3.04327	1.78769	-16.2305	3.06566e-48	1.6746e-46	98.7841
CIPC	-1.02963	2.54912	-16.2218	3.37094e-48	1.83634e-46	98.6896
PDE9A	-2.33628	2.32074	-16.2046	4.05852e-48	2.20487e-46	98.5047
ASPG	-1.10348	0.384691	-16.1976	4.37608e-48	2.37093e-46	98.4297
EYA2	-2.03633	0.887756	-16.1827	5.14241e-48	2.77857e-46	98.2691
SLITRK3	-0.42979	0.0895806	-16.1719	5.77682e-48	3.11293e-46	98.1532
TRIM27	0.87217	3.65146	16.1662	6.14875e-48	3.30442e-46	98.0911
LDB3	-1.24456	0.347533	-16.1211	9.99899e-48	5.35914e-46	97.607
ADORA3	-0.986852	0.586949	-16.105	1.19054e-47	6.36381e-46	97.4333
MMP28	-2.4726	1.83991	-16.1006	1.24755e-47	6.65073e-46	97.3867
SLC5A7	-0.312484	0.0536377	-16.0809	1.54343e-47	8.20613e-46	97.1748
CAVIN2	-2.13489	1.57984	-16.0771	1.60874e-47	8.53062e-46	97.1335
ADHFE1	-0.261871	0.103677	-16.0705	1.72657e-47	9.13112e-46	97.0632
TWNK	1.27628	3.0479	16.058	1.97548e-47	1.04198e-45	96.9291
EXOSC2	1.03684	3.18063	16.0563	2.01218e-47	1.05854e-45	96.9108
ORC6	1.36189	2.22684	16.0352	2.52775e-47	1.32627e-45	96.6837
PADI2	-3.49168	3.17011	-16.0308	2.64883e-47	1.38615e-45	96.6371
CXCL12	-2.37477	2.21306	-16.0264	2.77838e-47	1.45014e-45	96.5895
ATP1B2	-0.75277	0.350154	-16.0249	2.82421e-47	1.47021e-45	96.5733
CASQ2	-2.14533	0.615212	-16.0162	3.10101e-47	1.6101e-45	96.4802
CBX8	1.20807	2.27983	16.0154	3.12884e-47	1.62034e-45	96.4713
IQGAP3	1.6933	3.40862	16.0137	3.18512e-47	1.64521e-45	96.4535
ESM1	1.78021	1.71083	15.9873	4.23054e-47	2.17955e-45	96.1709
HPGD	-2.87936	2.59617	-15.9808	4.5405e-47	2.33321e-45	96.1005
SLC22A18AS	-1.70914	1.86437	-15.9742	4.87493e-47	2.49862e-45	96.0298
ARHGAP44	-1.64332	1.43304	-15.9717	5.00408e-47	2.55824e-45	96.0038
SUGCT	-1.32356	1.00094	-15.9712	5.03447e-47	2.5672e-45	95.9977
PPP2R3A	-1.24546	1.04946	-15.9705	5.0699e-47	2.57866e-45	95.9908
UTP4	1.12882	3.63824	15.9608	5.63039e-47	2.85645e-45	95.8864
GPM6A	-1.13328	0.241533	-15.9602	5.66518e-47	2.86681e-45	95.8802
MXI1	-1.36171	3.09966	-15.9516	6.21388e-47	3.13651e-45	95.7882
MT1F	-2.60591	2.52818	-15.9147	9.24631e-47	4.65538e-45	95.3925
MALL	-2.1623	2.32665	-15.9102	9.69941e-47	4.87121e-45	95.3449
MAGEE2	-0.127883	0.0289852	-15.8994	1.08943e-46	5.45753e-45	95.2292
TLR3	-1.44257	1.37661	-15.8846	1.27726e-46	6.38245e-45	95.0709
CD209	-1.47006	0.940039	-15.8833	1.29476e-46	6.45376e-45	95.0573
ATP13A4	-0.707841	0.2668	-15.8652	1.57285e-46	7.82034e-45	94.8636
TMEM41A	0.91438	2.58036	15.8565	1.72714e-46	8.56612e-45	94.7705
SCD	2.60525	6.34905	15.8482	1.8883e-46	9.34217e-45	94.6817
UGT2A3	-3.6107	1.84271	-15.8387	2.09082e-46	1.03185e-44	94.5803
PDE7B	-0.59179	0.319673	-15.8291	2.31816e-46	1.14122e-44	94.4775
POLR1B	1.03355	2.68717	15.8199	2.55907e-46	1.25672e-44	94.3791
ANPEP	-4.47053	3.60364	-15.8073	2.92799e-46	1.43435e-44	94.245
GLRA4	-0.527359	0.197428	-15.803	3.06755e-46	1.49904e-44	94.1987
CBX7	-1.26187	1.76682	-15.788	3.60091e-46	1.75538e-44	94.0391
LGALS9C	-1.72359	0.773886	-15.774	4.18215e-46	2.03375e-44	93.8901
LPAR1	-1.74683	1.68124	-15.7715	4.29758e-46	2.08479e-44	93.863
CNNM4	-1.48381	4.15986	-15.7708	4.32867e-46	2.09478e-44	93.8558
TPX2	1.83616	5.10028	15.7516	5.31789e-46	2.56726e-44	93.6509
BMX	-1.27281	0.680318	-15.7204	7.43293e-46	3.57965e-44	93.3176
C1orf115	-2.25301	3.46597	-15.6931	9.95389e-46	4.78218e-44	93.0269
HAND2	-1.5912	0.550466	-15.6912	1.01494e-45	4.86438e-44	93.0075
OSBPL3	1.39996	2.62481	15.6885	1.04534e-45	4.99806e-44	92.9782
FMO4	-1.17895	1.28588	-15.6598	1.42045e-45	6.77536e-44	92.6729
BEND5	-0.768584	0.379485	-15.6551	1.49434e-45	7.11079e-44	92.6224
ACACB	-1.21253	1.29774	-15.6499	1.57931e-45	7.4972e-44	92.5674
RCL1	0.948406	2.7206	15.6473	1.62322e-45	7.68737e-44	92.5401
TRIM40	-1.60992	0.873565	-15.6136	2.32682e-45	1.09934e-43	92.1816
SOX9	1.87189	5.86856	15.6086	2.45444e-45	1.15689e-43	92.1285
MIER3	-1.63298	2.86494	-15.6078	2.47464e-45	1.16366e-43	92.1203
PRKCB	-1.19064	0.69354	-15.6068	2.50325e-45	1.17435e-43	92.1089
FBLIM1	-1.2334	4.4839	-15.602	2.63434e-45	1.23295e-43	92.0581
CD36	-1.61517	0.843336	-15.6015	2.64898e-45	1.2369e-43	92.0526
EPOP	1.94591	2.23841	15.6006	2.67479e-45	1.24603e-43	92.0429
BCAR3	-1.12895	1.93634	-15.5967	2.78731e-45	1.29541e-43	92.0019
CPNE5	-1.26472	1.05654	-15.5921	2.92771e-45	1.35751e-43	91.953
PDZRN4	-1.19189	0.313552	-15.5831	3.22442e-45	1.49161e-43	91.8569
FTSJ1	1.14334	4.17759	15.5786	3.38314e-45	1.56141e-43	91.809
C1QTNF9	-0.267399	0.0924787	-15.5739	3.55465e-45	1.63678e-43	91.7598
UBE2C	2.06503	5.92702	15.5702	3.69716e-45	1.69848e-43	91.7207
SELENOP	-2.99808	2.80341	-15.5671	3.82247e-45	1.75201e-43	91.6875
ABHD3	-1.68394	3.22984	-15.5638	3.95798e-45	1.80996e-43	91.6528
ANK3	-0.866037	0.93263	-15.5524	4.47362e-45	2.04108e-43	91.5309
HS3ST6	-0.649925	0.111361	-15.5381	5.20737e-45	2.37042e-43	91.3798
INSL5	-2.46611	0.523584	-15.5164	6.55987e-45	2.97929e-43	91.1499
GARS1	1.16425	3.42564	15.5093	7.07687e-45	3.20679e-43	91.0744
SLC6A6	2.30464	3.66359	15.4955	8.20401e-45	3.7091e-43	90.9273
METTL24	-0.84	0.281716	-15.4913	8.5756e-45	3.86833e-43	90.8832
SEMA6A	-1.98036	1.63247	-15.4906	8.64046e-45	3.88879e-43	90.8757
CCBE1	-1.02184	0.285401	-15.4895	8.73656e-45	3.92319e-43	90.8647
FGL2	-2.32141	2.02057	-15.4847	9.20025e-45	4.12213e-43	90.8132
THRB	-1.29898	0.761775	-15.4824	9.43199e-45	4.21648e-43	90.7885
SRPX	-2.1735	1.77823	-15.4647	1.13765e-44	5.07436e-43	90.6019
KIAA1549	1.18201	1.61879	15.4626	1.16406e-44	5.1806e-43	90.5791
MAPK4	-0.535529	0.11739	-15.4531	1.28728e-44	5.71622e-43	90.4789
FAM151A	-0.968029	0.780049	-15.4418	1.4526e-44	6.43598e-43	90.3586
CCT6A	1.2186	6.26132	15.4375	1.51981e-44	6.71883e-43	90.3136
GCSAML	-0.244254	0.0933354	-15.4337	1.5829e-44	6.98227e-43	90.2731
METTL1	1.29207	3.3881	15.4149	1.93287e-44	8.50721e-43	90.0743
MADCAM1	-1.24373	0.600022	-15.4137	1.95852e-44	8.60109e-43	90.0612
STOX2	-0.379814	0.146797	-15.4069	2.10394e-44	9.21941e-43	89.9899
PDCD2L	1.3483	2.4963	15.3954	2.3776e-44	1.03958e-42	89.8682
DCLK1	-0.644146	0.228865	-15.367	3.21597e-44	1.40306e-42	89.5676
UGDH	-1.68555	4.35235	-15.3598	3.47201e-44	1.51146e-42	89.4913
ZC3HAV1L	1.47322	2.39225	15.3572	3.56705e-44	1.54945e-42	89.4645
MARCHF8	-1.14003	2.52278	-15.3472	3.96635e-44	1.71916e-42	89.3588
RBPMS2	-1.98894	1.0542	-15.3409	4.24029e-44	1.8339e-42	89.2924
GNA11	-1.50871	4.13446	-15.3382	4.36499e-44	1.88375e-42	89.2635
ANLN	1.77945	3.30086	15.3291	4.80678e-44	2.06993e-42	89.1676
MET	1.7597	4.5174	15.3171	5.45935e-44	2.34587e-42	89.0409
TGFBI	2.88066	6.48596	15.2976	6.71245e-44	2.87813e-42	88.8352
PUS7	1.42146	3.0679	15.2899	7.28418e-44	3.11657e-42	88.7538
IRAG2	-1.08861	0.575925	-15.2848	7.68985e-44	3.28309e-42	88.6999
RTKN	1.15219	4.02724	15.2781	8.25304e-44	3.51601e-42	88.6296
GALNT16	-0.488493	0.174196	-15.2721	8.79475e-44	3.7388e-42	88.5663
NIBAN1	-2.00694	1.47319	-15.2713	8.86799e-44	3.76192e-42	88.558
XKR4	-0.174282	0.0319137	-15.2659	9.3903e-44	3.97503e-42	88.5011
MRPL17	1.25315	4.63403	15.2628	9.70252e-44	4.09849e-42	88.4685
ADAMTSL1	-0.7955	0.45143	-15.2524	1.08419e-43	4.57011e-42	88.358
ENOPH1	1.06509	4.86052	15.2507	1.103e-43	4.63956e-42	88.3409
MDFI	2.12958	2.51928	15.2466	1.15278e-43	4.83876e-42	88.297
ADCY9	-1.10768	1.84157	-15.2447	1.17623e-43	4.92681e-42	88.2769
PBLD	-2.02015	2.39632	-15.2284	1.39687e-43	5.83018e-42	88.1058
C7orf31	-1.2	1.25098	-15.2284	1.39775e-43	5.83018e-42	88.1052
PACSIN2	-1.01606	4.56804	-15.194	2.00989e-43	8.36602e-42	87.7437
POLR2D	0.82121	3.19808	15.1924	2.04496e-43	8.49425e-42	87.7265
SKA3	1.69588	3.17372	15.1891	2.11772e-43	8.77821e-42	87.6917
CPT2	-0.822266	1.58216	-15.1873	2.15832e-43	8.92794e-42	87.6728
TFAP4	1.05407	2.25695	15.1784	2.37059e-43	9.78568e-42	87.5794
DAAM2	-0.873098	0.676281	-15.1743	2.47579e-43	1.01988e-41	87.5362
TROAP	1.50099	2.76818	15.1714	2.5538e-43	1.04985e-41	87.5053
COL4A6	-0.437891	0.196042	-15.1668	2.67975e-43	1.09936e-41	87.4574
NOB1	1.27036	4.95153	15.1409	3.5214e-43	1.44168e-41	87.1856
ZMYND19	1.28483	3.66821	15.1275	4.05822e-43	1.65805e-41	87.0444
CDK2	1.063	3.19151	15.1208	4.35615e-43	1.77613e-41	86.9739
SLC26A3	-6.00326	4.376	-15.1149	4.63456e-43	1.88579e-41	86.9122
PMP2	-0.412855	0.0712637	-15.09	6.02504e-43	2.44658e-41	86.6511
P2RY4	-0.598455	0.130334	-15.0568	8.55493e-43	3.46683e-41	86.3022
GNG8	-1.06929	0.456465	-15.0564	8.58912e-43	3.47363e-41	86.2982
PGM5	-2.29053	1.29499	-15.0519	9.00695e-43	3.63523e-41	86.251
CHL1	-0.882919	0.39451	-15.0441	9.77483e-43	3.93718e-41	86.1695
CNGB1	-0.156287	0.0322149	-15.0412	1.00776e-42	4.05094e-41	86.1392
FABP2	-2.92663	1.83451	-15.0386	1.03639e-42	4.15764e-41	86.1113
QSOX2	1.11639	3.08747	15.0354	1.07125e-42	4.28886e-41	86.0784
TTC22	-1.424	2.68817	-15.0351	1.07531e-42	4.29263e-41	86.0746
RCAN2	-1.52163	1.63891	-15.035	1.07649e-42	4.29263e-41	86.0735
RRP12	1.22482	3.02208	15.032	1.11037e-42	4.41887e-41	86.0427
LRRC19	-2.75183	2.72938	-15.0037	1.49556e-42	5.93993e-41	85.7463
SIGLEC8	-0.73272	0.362846	-15.0029	1.50917e-42	5.98207e-41	85.7373
S100A11	1.92091	9.21603	14.9903	1.72221e-42	6.81299e-41	85.6059
TMOD1	-1.13691	0.534125	-14.9752	2.01967e-42	7.9739e-41	85.4473
ACADS	-2.13573	4.46834	-14.9725	2.07641e-42	8.18173e-41	85.4198
CSE1L	1.55337	5.55269	14.9717	2.09551e-42	8.24067e-41	85.4107
GDF15	3.0048	6.02643	14.9686	2.16435e-42	8.49465e-41	85.3785
CPNE8	-1.41905	1.11502	-14.9453	2.76362e-42	1.08253e-40	85.1353
SECTM1	-2.9367	3.09752	-14.9165	3.741e-42	1.46251e-40	84.8339
C1QTNF2	-0.748458	0.631652	-14.9154	3.78352e-42	1.47624e-40	84.8227
GPD1L	-1.33564	3.78076	-14.904	4.26401e-42	1.66047e-40	84.7037
STIM1	-0.903897	3.14365	-14.8964	4.61882e-42	1.79513e-40	84.6242
SLC23A1	-1.42655	0.803818	-14.8894	4.96882e-42	1.9274e-40	84.5515
PINK1	-1.14352	2.09795	-14.8818	5.38566e-42	2.08504e-40	84.4713
SMPD1	-1.70949	3.53848	-14.878	5.60057e-42	2.16403e-40	84.4324
AUNIP	1.19319	1.69731	14.8662	6.33856e-42	2.44445e-40	84.3092
NBPF1	-0.887041	1.09596	-14.857	6.98142e-42	2.68717e-40	84.2131
KIF20A	1.34446	2.96778	14.8558	7.07369e-42	2.71744e-40	84.2
SSTR2	-0.528493	0.227643	-14.8517	7.3799e-42	2.82962e-40	84.1579
AGTR1	-0.975603	0.27184	-14.8507	7.45627e-42	2.85342e-40	84.1476
PIANP	-0.66641	0.276744	-14.8435	8.04459e-42	3.07266e-40	84.072
SGK1	-1.99742	2.38502	-14.8429	8.09581e-42	3.08631e-40	84.0657
PTPRH	-1.98559	3.50871	-14.839	8.43627e-42	3.20997e-40	84.0247
CAND2	-0.573942	0.310616	-14.8332	8.96201e-42	3.40351e-40	83.9646
EPHA7	-1.24853	0.34189	-14.8299	9.27732e-42	3.51656e-40	83.9302
AEN	1.2225	3.14496	14.8291	9.35254e-42	3.53835e-40	83.9221
CHRDL1	-2.6407	1.28625	-14.8041	1.21578e-41	4.59096e-40	83.6611
BTNL3	-2.80942	2.46018	-14.7968	1.31145e-41	4.94284e-40	83.5857
CTPS1	1.03528	2.4009	14.7836	1.50511e-41	5.65495e-40	83.4487
EZH2	1.18592	3.20207	14.7836	1.50606e-41	5.65495e-40	83.4481
CGREF1	2.17632	2.586	14.7814	1.54094e-41	5.77505e-40	83.4253
FAM89A	1.28382	2.23893	14.7793	1.57578e-41	5.89455e-40	83.403
ENTR1	1.16266	4.16728	14.7747	1.65232e-41	6.16929e-40	83.3558
SLC39A10	1.4739	2.72531	14.7685	1.76384e-41	6.57334e-40	83.2908
POLR1G	1.04654	1.64255	14.7682	1.76981e-41	6.58331e-40	83.2875
PLPP3	-1.26885	2.56931	-14.7668	1.79565e-41	6.66698e-40	83.2731
SCNN1G	-1.18372	0.248286	-14.7601	1.92592e-41	7.13737e-40	83.2034
FGFBP2	-0.726505	0.255784	-14.7536	2.06111e-41	7.6242e-40	83.1359
SLC25A20	-1.43014	3.67407	-14.7528	2.07719e-41	7.66945e-40	83.1281
HMCN2	-1.30265	0.799832	-14.7513	2.11059e-41	7.77837e-40	83.1123
MOGAT2	-2.90315	2.33442	-14.7481	2.18344e-41	8.03198e-40	83.0785
NEU4	-2.03058	1.48388	-14.746	2.23087e-41	8.19135e-40	83.0571
HHLA2	-2.85812	3.15319	-14.7234	2.82635e-41	1.03588e-39	82.8217
SF3B3	0.945937	4.35543	14.7073	3.34272e-41	1.22288e-39	82.6547
PDX1	2.465	2.61406	14.7045	3.44321e-41	1.25734e-39	82.6253
RAN	1.14599	6.41083	14.7008	3.57864e-41	1.3044e-39	82.5869
ZBTB7B	-1.38758	4.41639	-14.6832	4.30001e-41	1.56448e-39	82.4042
NKRF	1.06866	2.28344	14.6665	5.11769e-41	1.85859e-39	82.2309
FAM163B	-0.713409	0.228591	-14.6631	5.30333e-41	1.9225e-39	82.1955
CNN2	1.26251	5.62512	14.6625	5.33442e-41	1.93027e-39	82.1897
MORN5	-1.40263	0.289078	-14.649	6.13959e-41	2.21759e-39	82.0498
NUGGC	-0.748983	0.329822	-14.6335	7.21672e-41	2.60194e-39	81.889
CSNK1E	0.993934	3.39704	14.6228	8.0665e-41	2.90307e-39	81.7782
SLIT3	-1.47641	0.879755	-14.6224	8.10413e-41	2.91135e-39	81.7736
WDR43	1.23512	4.26985	14.617	8.56915e-41	3.07287e-39	81.7181
AP3S2	-0.799823	1.79509	-14.6163	8.63488e-41	3.09088e-39	81.7105
SLC12A8	0.949737	2.38523	14.6089	9.32432e-41	3.33169e-39	81.634
SLCO2A1	-2.00229	2.49433	-14.5951	1.07627e-40	3.83876e-39	81.4913
MS4A10	-0.892995	0.105161	-14.5902	1.13302e-40	4.03395e-39	81.4402
MYH11	-3.93238	2.80051	-14.5864	1.17778e-40	4.17875e-39	81.4016
IARS1	1.15961	4.7204	14.5864	1.17788e-40	4.17875e-39	81.4015
NEBL	1.69537	2.59928	14.5748	1.32971e-40	4.70901e-39	81.2809
CRHBP	-0.292382	0.102547	-14.5613	1.52925e-40	5.40606e-39	81.1418
MOCS1	-1.35095	1.4833	-14.5486	1.74499e-40	6.15779e-39	81.0105
ZER1	-1.15425	3.82304	-14.5416	1.8765e-40	6.61019e-39	80.9382
TIMP1	2.06598	7.46838	14.5143	2.49272e-40	8.76539e-39	80.6557
BCAS1	-2.50831	2.41712	-14.4986	2.93546e-40	1.03041e-38	80.493
CRACD	-1.57431	1.47744	-14.4953	3.03564e-40	1.0637e-38	80.4597
MTHFD2	1.30582	2.89006	14.4719	3.87248e-40	1.35356e-38	80.2174
BTD	-0.640049	1.23011	-14.4718	3.87644e-40	1.35356e-38	80.2164
RFC3	1.63108	3.71178	14.465	4.15851e-40	1.44952e-38	80.1465
FOXD3	-0.318438	0.0809915	-14.4562	4.55516e-40	1.585e-38	80.0559
CHP1	-1.30307	5.44487	-14.4558	4.57258e-40	1.58829e-38	80.0521
CBX4	1.39063	3.86978	14.4518	4.76937e-40	1.65377e-38	80.0102
PRPF4	0.865359	3.70947	14.4496	4.87778e-40	1.68842e-38	79.9878
RCC2	0.948578	5.44278	14.4326	5.81532e-40	2.00946e-38	79.8129
CDH10	-0.120138	0.0211897	-14.4303	5.95969e-40	2.05578e-38	79.7885
SMOX	1.76117	3.0761	14.4275	6.13054e-40	2.11107e-38	79.7604
LYNX1	-1.03089	0.563033	-14.4127	7.15036e-40	2.458e-38	79.6073
KAT2A	1.46611	4.49644	14.4093	7.40325e-40	2.54055e-38	79.5727
NME1	1.78424	3.45401	14.3976	8.35251e-40	2.86138e-38	79.4527
VSIR	-1.5682	3.12509	-14.3822	9.80351e-40	3.3527e-38	79.2934
LARGE2	2.82601	3.28997	14.3748	1.05794e-39	3.61186e-38	79.2176
CNOT9	0.751221	3.87129	14.3714	1.09535e-39	3.73319e-38	79.183
SIGLEC11	-0.242156	0.105868	-14.3584	1.25364e-39	4.26538e-38	79.0487
AKR1B10	-3.56005	2.93368	-14.3549	1.29902e-39	4.41225e-38	79.0134
ARHGEF37	-1.2638	1.77918	-14.3521	1.33748e-39	4.53516e-38	78.9843
HIGD1A	-1.6018	4.28853	-14.3495	1.37449e-39	4.65274e-38	78.9572
TUBAL3	-2.39623	2.11884	-14.3422	1.48118e-39	5.00537e-38	78.8828
CCNF	1.17275	2.46067	14.3401	1.51447e-39	5.10922e-38	78.8607
FCER1A	-1.25146	0.683472	-14.323	1.80702e-39	6.08588e-38	78.685
TMEM132A	1.72008	2.55749	14.3063	2.14618e-39	7.21595e-38	78.5139
VAT1L	-1.01391	0.681972	-14.3044	2.19018e-39	7.35149e-38	78.4937
ITM2A	-1.95182	2.05864	-14.2988	2.31916e-39	7.77133e-38	78.4368
TESK2	-0.834676	1.48939	-14.2832	2.7242e-39	9.11249e-38	78.2766
AVPR1B	-0.162166	0.0309663	-14.2831	2.72854e-39	9.11249e-38	78.2751
ACOX1	-1.3177	3.81518	-14.2717	3.06706e-39	1.02259e-37	78.1587
SMIM28	-0.408478	0.0845736	-14.2695	3.13722e-39	1.04424e-37	78.1362
GNG2	-1.25002	1.23763	-14.2676	3.19879e-39	1.06296e-37	78.1169
CCDC68	-1.72829	1.80796	-14.2471	3.95349e-39	1.31156e-37	77.9062
DDX56	1.05756	4.62578	14.2426	4.13798e-39	1.37048e-37	77.8608
OPN3	-0.797541	0.7949	-14.2389	4.30213e-39	1.42249e-37	77.8221
SMIM14	-1.66886	3.54189	-14.2306	4.68372e-39	1.54609e-37	77.7376
MYLK	-2.4299	2.17127	-14.2286	4.78137e-39	1.57572e-37	77.717
ZBTB16	-1.04306	0.318392	-14.221	5.17356e-39	1.70215e-37	77.6386
STPG1	-0.656626	1.19002	-14.2118	5.68323e-39	1.86676e-37	77.5452
CEACAM7	-5.18102	5.01548	-14.2061	6.02821e-39	1.97682e-37	77.4865
FOXF2	-1.57933	1.63607	-14.2007	6.37044e-39	2.08524e-37	77.4316
GPX3	-2.41895	3.14187	-14.2006	6.37975e-39	2.08524e-37	77.4302
FAM161B	-0.57848	0.711526	-14.1864	7.38228e-39	2.40897e-37	77.285
DNAJC28	-0.443843	0.37912	-14.168	8.91943e-39	2.90581e-37	77.0968
PSAT1	2.35135	4.53396	14.1665	9.06179e-39	2.94737e-37	77.0811
SIGLEC6	-0.435385	0.209582	-14.1642	9.2713e-39	3.0106e-37	77.0583
CMSS1	1.08887	2.29204	14.152	1.05172e-38	3.40962e-37	76.9329
FMO5	-1.70376	1.9607	-14.1482	1.09291e-38	3.5374e-37	76.8947
TTC26	0.958101	1.55736	14.1451	1.12804e-38	3.64518e-37	76.8632
ITM2C	-2.45446	7.49782	-14.1402	1.18648e-38	3.82783e-37	76.813
ADRB2	-0.811149	0.513371	-14.1351	1.25006e-38	4.02645e-37	76.7611
LMOD1	-2.75748	2.21328	-14.1342	1.26272e-38	4.06067e-37	76.751
KPNA2	1.26633	4.27254	14.131	1.30373e-38	4.1858e-37	76.7193
NEXMIF	-0.240774	0.0566841	-14.1217	1.43556e-38	4.60164e-37	76.6234
RAB27A	-1.36895	2.5577	-14.1041	1.7191e-38	5.50168e-37	76.4442
RRM2	1.46312	3.78373	14.0993	1.8064e-38	5.7718e-37	76.3949
CD1D	-0.822899	0.720748	-14.0958	1.87083e-38	5.96811e-37	76.36
PLAC8	-3.23538	3.38843	-14.0848	2.09503e-38	6.67264e-37	76.2474
UGT1A1	-0.716329	0.282839	-14.0758	2.29628e-38	7.30195e-37	76.1562
SPECC1L	-0.761657	2.20396	-14.0682	2.48458e-38	7.88814e-37	76.0778
ZPR1	0.812392	3.22196	14.0673	2.50538e-38	7.94154e-37	76.0695
RBFOX3	-0.848989	0.168433	-14.0639	2.59431e-38	8.21038e-37	76.0348
CNTN2	-0.227144	0.0494339	-14.06	2.70212e-38	8.538e-37	75.9943
SYNM	-2.81885	1.48005	-14.0586	2.74033e-38	8.64504e-37	75.9804
ACBD6	0.809997	2.60772	14.0566	2.79562e-38	8.80555e-37	75.9605
TMEFF2	-0.242529	0.0423911	-14.0519	2.93463e-38	9.2288e-37	75.9122
HSD11B2	-2.57661	5.40612	-14.0502	2.98723e-38	9.37942e-37	75.8946
CCNO	1.94538	2.59033	14.0398	3.32228e-38	1.0415e-36	75.7888
CEP72	1.22819	1.96513	14.0361	3.44931e-38	1.07963e-36	75.7515
NTMT1	1.11992	3.08972	14.0344	3.51077e-38	1.09714e-36	75.7339
SULT1B1	-2.85305	2.92947	-14.026	3.82393e-38	1.19314e-36	75.649
RHPN1	2.06318	2.68089	14.0239	3.90683e-38	1.2171e-36	75.6276
KIF18B	1.3451	2.53108	14.0189	4.11291e-38	1.2793e-36	75.5765
EXOSC7	1.00355	3.07821	14.0151	4.27707e-38	1.32829e-36	75.5376
WDR77	1.38483	4.07142	14.0136	4.34335e-38	1.34636e-36	75.5223
SLC2A13	-1.12392	1.31784	-14.0135	4.34877e-38	1.34636e-36	75.521
MYOCD	-1.25424	0.594209	-14.0064	4.67514e-38	1.44516e-36	75.4491
NCAPG2	1.15886	2.84411	14.0038	4.80136e-38	1.48188e-36	75.4226
RASGEF1C	-0.327583	0.0856607	-13.979	6.18289e-38	1.90532e-36	75.171
HSP90AB1	1.14975	8.98081	13.9786	6.21046e-38	1.91087e-36	75.1666
CLIC5	-1.87591	2.62524	-13.9758	6.39183e-38	1.96364e-36	75.138
PUS1	1.30308	3.14268	13.9745	6.47539e-38	1.98625e-36	75.1251
B3GALT5	-2.26147	1.43401	-13.9717	6.6656e-38	2.04145e-36	75.0963
EIF4E3	-1.30305	1.53488	-13.9712	6.70022e-38	2.04795e-36	75.0911
MFSD12	1.38146	3.53695	13.9711	6.70735e-38	2.04795e-36	75.0901
RELN	-0.554547	0.202123	-13.9708	6.72693e-38	2.05079e-36	75.0872
SOX4	1.62274	4.9877	13.9699	6.7877e-38	2.06616e-36	75.0782
MYC	1.87197	5.57206	13.9394	9.2723e-38	2.81816e-36	74.768
TOMM34	1.64765	5.47473	13.9375	9.4473e-38	2.86698e-36	74.7494
SSBP2	-0.839212	0.658534	-13.9326	9.9338e-38	3.01003e-36	74.6995
RBM28	0.794301	1.84209	13.9314	1.00509e-37	3.0409e-36	74.6878
MOB3B	-1.28002	2.46834	-13.9299	1.02089e-37	3.08401e-36	74.6723
KIF2C	1.34887	3.3825	13.9205	1.12345e-37	3.38872e-36	74.5771
C1QTNF7	-0.899703	0.360596	-13.9133	1.209e-37	3.64126e-36	74.5041
SHISAL1	-1.08485	0.480162	-13.9102	1.24823e-37	3.75371e-36	74.4723
CBFB	1.28988	3.91235	13.9092	1.26059e-37	3.78518e-36	74.4625
EPHX4	1.87996	1.93084	13.9035	1.33609e-37	4.00585e-36	74.4047
FCRL4	-0.28356	0.0735357	-13.8925	1.49537e-37	4.47669e-36	74.2927
FUT1	1.27888	1.56111	13.892	1.50288e-37	4.49243e-36	74.2877
KCNMA1	-1.07186	0.472126	-13.8899	1.53505e-37	4.5817e-36	74.2666
TCEAL2	-0.972377	0.235106	-13.8874	1.57553e-37	4.69549e-36	74.2407
MMP27	-0.20857	0.0316695	-13.8652	1.97513e-37	5.87764e-36	74.0159
KCNA5	-0.487037	0.22147	-13.8568	2.15101e-37	6.39147e-36	73.9311
TMEM97	1.5374	4.64191	13.8515	2.2694e-37	6.73322e-36	73.8778
PHLDA1	2.18721	3.78043	13.8504	2.29599e-37	6.80201e-36	73.8662
SHCBP1	0.97404	1.82605	13.8501	2.30102e-37	6.80678e-36	73.864
TDP2	-1.74664	5.08101	-13.849	2.32812e-37	6.87674e-36	73.8524
CREB3L3	-1.60485	0.597238	-13.847	2.37537e-37	7.00595e-36	73.8324
TCEAL6	-0.27315	0.0481677	-13.8416	2.50931e-37	7.38151e-36	73.7779
FRRS1L	-0.181639	0.0418008	-13.8416	2.51011e-37	7.38151e-36	73.7775
CAD	1.28117	3.70354	13.8362	2.6524e-37	7.78311e-36	73.7227
GLIPR2	-1.70639	2.90295	-13.8361	2.65449e-37	7.78311e-36	73.7219
ATP6V1G2	-0.370739	0.177953	-13.8333	2.73212e-37	7.99897e-36	73.6933
RFWD3	0.938328	3.36774	13.8272	2.90681e-37	8.49794e-36	73.6316
LGI4	-1.36859	0.901437	-13.8162	3.25001e-37	9.48736e-36	73.5206
SYNPO	-1.55835	2.90864	-13.8033	3.70637e-37	1.08038e-35	73.39
RCN1	1.3074	3.90558	13.8031	3.71388e-37	1.08098e-35	73.388
TAGLN3	-0.869254	0.221554	-13.7972	3.94129e-37	1.1455e-35	73.3289
ATP8B1	-1.49384	4.62661	-13.7944	4.05704e-37	1.17743e-35	73.3001
VWA2	2.39643	2.80733	13.7919	4.15796e-37	1.20496e-35	73.2756
TEX10	0.888655	2.56738	13.7915	4.17812e-37	1.20905e-35	73.2708
CDCA5	1.40189	3.64839	13.7769	4.84356e-37	1.39958e-35	73.1238
C1orf210	-1.52053	4.07941	-13.7677	5.31663e-37	1.53405e-35	73.0312
TRHDE	-0.569451	0.247548	-13.7652	5.45614e-37	1.57068e-35	73.0054
PUM3	1.14565	4.32653	13.7651	5.45934e-37	1.57068e-35	73.0048
TMEM127	-0.793978	4.3125	-13.7629	5.5839e-37	1.6042e-35	72.9824
LYPD8	-4.29812	3.44263	-13.7572	5.91741e-37	1.69757e-35	72.9247
ABCA9	-0.505695	0.175972	-13.7483	6.47091e-37	1.85369e-35	72.8358
DSCC1	1.49645	2.7294	13.7405	7.0061e-37	2.00413e-35	72.7568
ASB5	-0.546578	0.0926865	-13.7247	8.22617e-37	2.34976e-35	72.5971
STYK1	-1.4047	2.02739	-13.7189	8.71791e-37	2.48666e-35	72.5394
BUB1	1.25714	2.89273	13.7143	9.13353e-37	2.60149e-35	72.4931
KCNN3	-0.648852	0.389893	-13.7135	9.20907e-37	2.61926e-35	72.4849
ARL14	-2.09502	2.86717	-13.69	1.16899e-36	3.32012e-35	72.2477
SGCA	-1.33742	0.660048	-13.6835	1.24776e-36	3.53881e-35	72.1828
SNTB1	1.73701	3.02831	13.6744	1.36894e-36	3.87698e-35	72.0907
PPAT	1.21763	2.46736	13.6708	1.41909e-36	4.01331e-35	72.0549
SAPCD2	1.83146	3.72939	13.6701	1.42895e-36	4.03547e-35	72.048
CDCA3	1.2125	2.56981	13.6695	1.43725e-36	4.05316e-35	72.0422
NOP16	1.1989	3.47391	13.6522	1.71196e-36	4.82105e-35	71.8683
B3GALT4	-1.3309	2.52287	-13.6509	1.7355e-36	4.88046e-35	71.8547
HSPB8	-2.28138	1.59692	-13.6494	1.761e-36	4.94518e-35	71.8402
SYNPO2	-2.51514	1.43297	-13.6455	1.83322e-36	5.14075e-35	71.8003
UBE2T	1.46787	4.03534	13.6205	2.35823e-36	6.60372e-35	71.5498
TTLL4	0.909113	2.49772	13.6193	2.38753e-36	6.67638e-35	71.5376
TMEM171	-2.30683	3.68196	-13.611	2.59783e-36	7.25428e-35	71.4536
HLF	-0.823452	0.48584	-13.6087	2.65647e-36	7.40765e-35	71.4314
DDX55	0.889959	2.36009	13.6053	2.75177e-36	7.66268e-35	71.3964
NDE1	0.808967	2.38503	13.597	2.99177e-36	8.31936e-35	71.3132
TGIF2	1.58539	3.31803	13.5917	3.15358e-36	8.75711e-35	71.2609
PSMD14	0.942942	3.74649	13.5913	3.16707e-36	8.78234e-35	71.2566
WDR4	1.29385	3.21665	13.5891	3.23801e-36	8.9666e-35	71.2346
ARNTL2	1.48895	2.1642	13.5836	3.4236e-36	9.46737e-35	71.1792
PPIL1	1.19094	4.67709	13.5797	3.56088e-36	9.83335e-35	71.1401
CDKL1	-0.713655	0.821545	-13.5691	3.96118e-36	1.09236e-34	71.0341
FAM189A2	-0.428592	0.203262	-13.5659	4.09009e-36	1.12636e-34	71.0023
CPNE7	2.82055	2.86757	13.5631	4.20861e-36	1.1574e-34	70.9739
DCUN1D5	0.889157	1.7481	13.562	4.25446e-36	1.1684e-34	70.9631
IRF4	-1.45616	0.923161	-13.5587	4.40119e-36	1.20703e-34	70.9294
CD44	1.35778	5.05887	13.5572	4.46608e-36	1.22314e-34	70.9149
CCT2	1.10578	5.80834	13.556	4.52092e-36	1.23646e-34	70.9027
PPA1	1.24425	6.00875	13.551	4.75327e-36	1.29823e-34	70.8529
PAQR4	1.52369	2.81876	13.5482	4.89013e-36	1.33378e-34	70.8247
FGFR2	-1.87649	1.61056	-13.5475	4.92672e-36	1.34193e-34	70.8173
CEACAM1	-2.21325	5.15191	-13.5451	5.0476e-36	1.37297e-34	70.7932
SLC16A12	-0.137533	0.0438089	-13.5173	6.67352e-36	1.81276e-34	70.5155
SLC2A4	-1.23601	0.893672	-13.5076	7.36201e-36	1.99706e-34	70.4179
NOP56	1.36372	4.92999	13.5037	7.65422e-36	2.0735e-34	70.3792
NEK2	1.30439	3.26236	13.4986	8.05644e-36	2.1795e-34	70.3283
PRR11	1.14539	2.52304	13.4974	8.15473e-36	2.2031e-34	70.3162
TMEM130	-0.510691	0.208045	-13.491	8.69209e-36	2.3451e-34	70.2528
PAQR5	-1.49848	1.81446	-13.484	9.33126e-36	2.51414e-34	70.1822
JPH4	-0.347447	0.118249	-13.4799	9.72312e-36	2.61619e-34	70.1413
LY9	-0.5017	0.263573	-13.4797	9.74239e-36	2.61784e-34	70.1393
ATP11A	1.56889	2.81605	13.4735	1.0367e-35	2.78193e-34	70.0775
CHGB	-1.63977	0.561322	-13.4723	1.0489e-35	2.81089e-34	70.0659
SCGB2A1	-1.87172	0.995944	-13.4351	1.52424e-35	4.07924e-34	69.6943
SCG2	-1.70302	1.14036	-13.4127	1.90766e-35	5.09852e-34	69.4712
CYP4B1	-0.530527	0.181797	-13.4102	1.95696e-35	5.22328e-34	69.4459
GPR37L1	-0.578593	0.460428	-13.4023	2.11849e-35	5.64686e-34	69.367
RBKS	-0.785991	1.29797	-13.3997	2.17467e-35	5.78885e-34	69.341
AQP7	-0.967905	0.658193	-13.3962	2.25071e-35	5.98327e-34	69.3068
P2RX4	-1.08921	2.66453	-13.3945	2.29061e-35	6.08126e-34	69.2893
PEX11A	-1.06392	2.41782	-13.3935	2.31224e-35	6.1305e-34	69.28
SMYD5	1.01646	3.74662	13.3932	2.32022e-35	6.14349e-34	69.2766
RGMA	-1.14623	0.663025	-13.3813	2.61463e-35	6.91385e-34	69.1578
PCK1	-2.91288	2.61513	-13.3726	2.85114e-35	7.52927e-34	69.0717
ANGPTL5	-0.172717	0.0377086	-13.3707	2.90661e-35	7.6656e-34	69.0526
RNF150	-0.997124	0.424581	-13.3701	2.92343e-35	7.69979e-34	69.0468
PAPSS2	-1.993	4.47245	-13.3683	2.97749e-35	7.83183e-34	69.0286
ULBP3	1.09397	1.54147	13.3544	3.42207e-35	8.98937e-34	68.8902
GRIK5	-0.783312	0.318942	-13.3499	3.57911e-35	9.38952e-34	68.8456
CSRP1	-1.40528	4.63519	-13.3449	3.76322e-35	9.85954e-34	68.7958
PSD	-1.63246	0.792148	-13.3414	3.89469e-35	1.01906e-33	68.7616
FBXL22	-0.680764	0.418145	-13.3409	3.91515e-35	1.02307e-33	68.7564
FLVCR2	-1.12603	1.11357	-13.3336	4.21061e-35	1.09884e-33	68.6841
B3GNT7	-3.20466	2.81118	-13.3216	4.74854e-35	1.2376e-33	68.5646
TMEM255A	-0.686551	0.352486	-13.3141	5.11944e-35	1.33252e-33	68.4898
MT1G	-3.65722	4.99881	-13.3137	5.14111e-35	1.33642e-33	68.4856
FNBP1	-1.52189	2.63201	-13.3067	5.51169e-35	1.43089e-33	68.4164
EDN2	-1.31867	0.74436	-13.2997	5.91128e-35	1.53263e-33	68.3468
PAICS	1.26967	4.84294	13.2994	5.92971e-35	1.53541e-33	68.3437
NOP14	0.965622	3.85514	13.2986	5.97771e-35	1.54583e-33	68.3357
CEP55	1.5185	3.66153	13.2949	6.20018e-35	1.60128e-33	68.2994
FXYD5	1.88263	5.13076	13.2931	6.31555e-35	1.62897e-33	68.2811
MELK	1.34849	3.44391	13.2908	6.46046e-35	1.66419e-33	68.2585
HADHB	-0.863108	4.84626	-13.2906	6.47439e-35	1.66563e-33	68.2564
RIOK3	-1.38417	4.07669	-13.2838	6.92705e-35	1.77979e-33	68.1892
MGLL	-1.40266	3.94421	-13.279	7.26832e-35	1.86507e-33	68.1414
GSN	-1.87679	4.90068	-13.2766	7.4392e-35	1.90646e-33	68.1183
KCNMB1	-1.64276	0.924777	-13.2719	7.79964e-35	1.99627e-33	68.0712
RBM47	-1.10461	4.33036	-13.271	7.86697e-35	2.01092e-33	68.0627
XDH	-2.15027	2.23503	-13.2707	7.89252e-35	2.01487e-33	68.0595
PYCR1	1.75003	4.9866	13.2694	7.99738e-35	2.03903e-33	68.0464
SEC14L5	-0.373663	0.13873	-13.2644	8.40447e-35	2.14008e-33	67.997
AMPD2	0.938269	2.71383	13.2611	8.68756e-35	2.20934e-33	67.9641
NOL6	1.0206	3.77908	13.2591	8.86403e-35	2.25135e-33	67.9441
KIF23	1.09673	2.37299	13.2581	8.9536e-35	2.27121e-33	67.9341
WDR74	1.06028	2.99393	13.2284	1.20362e-34	3.04928e-33	67.64
NONO	0.923656	5.35355	13.2275	1.2145e-34	3.07294e-33	67.631
OGFOD1	0.677532	2.87341	13.2264	1.22684e-34	3.10023e-33	67.621
EFHC2	-0.542232	0.235902	-13.2255	1.23788e-34	3.12415e-33	67.6121
CCNYL1	-0.992743	2.48836	-13.2227	1.27352e-34	3.21003e-33	67.5838
NOM1	0.787288	2.42884	13.2177	1.33783e-34	3.36788e-33	67.5349
MCM3	1.10991	5.55427	13.2172	1.34445e-34	3.38029e-33	67.53
PNO1	1.10319	3.61884	13.2136	1.3944e-34	3.50145e-33	67.4937
TGIF1	1.029	3.67376	13.2117	1.42103e-34	3.56385e-33	67.4749
TMEM238L	-1.00622	0.853371	-13.209	1.45933e-34	3.65529e-33	67.4485
MMP11	3.12662	4.28077	13.2036	1.54068e-34	3.8542e-33	67.3945
RANBP1	1.10201	4.49472	13.1961	1.65983e-34	4.14708e-33	67.3205
TNS4	2.74293	4.30263	13.1902	1.76032e-34	4.39266e-33	67.262
WNT2	1.54024	1.48768	13.1847	1.85812e-34	4.63091e-33	67.2083
ECT2	1.67132	4.01833	13.1819	1.91175e-34	4.75861e-33	67.18
TLCD2	-1.21184	2.0608	-13.1807	1.93476e-34	4.80987e-33	67.1681
GPER1	-1.30893	0.898346	-13.1799	1.94983e-34	4.84132e-33	67.1604
CYS1	-1.14742	0.84077	-13.1692	2.16812e-34	5.37662e-33	67.0549
SLC4A10	-0.645683	0.148926	-13.1677	2.20154e-34	5.45163e-33	67.0397
SLC9A3	-2.76196	1.91211	-13.1675	2.20384e-34	5.45163e-33	67.0387
PLCG2	-1.01706	0.884997	-13.1646	2.26832e-34	5.60417e-33	67.01
SHE	-0.64024	0.471561	-13.1645	2.27204e-34	5.60644e-33	67.0084
E2F1	1.58615	3.63649	13.1638	2.28837e-34	5.63973e-33	67.0013
CENPA	1.23582	2.78045	13.1603	2.36744e-34	5.82741e-33	66.9675
XPOT	1.29135	4.04133	13.1543	2.51347e-34	6.17924e-33	66.908
NAT10	1.03765	4.24726	13.151	2.59806e-34	6.37933e-33	66.8751
WDR12	0.908376	2.69534	13.15	2.62432e-34	6.43587e-33	66.8651
CILP	-1.88261	0.811846	-13.1495	2.63524e-34	6.45473e-33	66.861
KLB	-0.443799	0.215039	-13.1486	2.65915e-34	6.50529e-33	66.852
ADD1	-0.677264	3.95893	-13.1476	2.68533e-34	6.56128e-33	66.8423
CKS2	1.59008	6.46785	13.1459	2.73265e-34	6.66874e-33	66.8249
HAUS5	0.941081	2.40964	13.1415	2.85548e-34	6.95998e-33	66.7812
C1orf109	0.793092	2.45093	13.1343	3.06492e-34	7.46134e-33	66.7108
VEGFA	1.34879	3.56849	13.131	3.16637e-34	7.69892e-33	66.6785
CDHR5	-2.56873	4.8458	-13.1308	3.1742e-34	7.70856e-33	66.676
SFRP5	-1.12708	0.292968	-13.1276	3.27629e-34	7.94679e-33	66.6445
SDCBP2	-2.34787	4.06676	-13.1274	3.28281e-34	7.95294e-33	66.6426
FCER2	-1.00492	0.30225	-13.1192	3.55973e-34	8.61335e-33	66.5621
SEMA3G	-1.31766	1.07936	-13.1166	3.65362e-34	8.82981e-33	66.5362
TRAP1	1.29473	4.34284	13.1123	3.81161e-34	9.20047e-33	66.4941
RPL10L	-0.878421	0.473598	-13.107	4.01818e-34	9.68735e-33	66.4417
TMEM151B	-0.25773	0.0485612	-13.1019	4.22581e-34	1.01756e-32	66.3916
RIMS4	-0.429744	0.0863875	-13.1012	4.25758e-34	1.02398e-32	66.3841
EIF3B	1.14214	5.2218	13.0966	4.45717e-34	1.07069e-32	66.3386
CDCA4	1.27946	3.38829	13.095	4.52801e-34	1.0864e-32	66.3229
CCNB1	1.54467	5.14471	13.0936	4.58767e-34	1.09939e-32	66.3099
EDIL3	-1.81795	2.27203	-13.093	4.61716e-34	1.10512e-32	66.3035
AC136428.1	-1.63432	0.784754	-13.0846	5.01771e-34	1.19956e-32	66.2208
MTM1	-1.1447	2.77576	-13.0779	5.35976e-34	1.27979e-32	66.1553
SLC35G1	-0.903804	1.43023	-13.0764	5.44147e-34	1.29775e-32	66.1403
PLXNA1	1.14733	3.11218	13.075	5.51859e-34	1.31457e-32	66.1263
F13A1	-2.3457	1.85014	-13.0712	5.73256e-34	1.36391e-32	66.0885
PPRC1	0.993505	3.5551	13.0694	5.83365e-34	1.38631e-32	66.0711
ALKAL2	-0.785829	0.409212	-13.0664	6.00676e-34	1.42575e-32	66.042
CDC45	1.41516	2.98875	13.0609	6.34281e-34	1.50372e-32	65.9879
LRRC1	-0.894977	3.14281	-13.0474	7.25134e-34	1.71707e-32	65.8549
RCSD1	-1.10879	1.18783	-13.0402	7.78474e-34	1.84119e-32	65.7843
FAM163A	-0.401975	0.209488	-13.038	7.96111e-34	1.88067e-32	65.762
IQCN	-0.619459	0.350989	-13.0375	8.00025e-34	1.88768e-32	65.7572
NEFL	-1.03725	0.285596	-13.0317	8.46635e-34	1.9953e-32	65.7009
UHRF1	1.38299	2.49856	13.0283	8.76058e-34	2.0622e-32	65.6669
GDPD3	-1.92495	2.35609	-13.0247	9.07992e-34	2.13485e-32	65.6313
CCR2	-1.05274	0.67215	-13.0158	9.90781e-34	2.32676e-32	65.5446
ZBTB9	0.721603	2.60294	13.0133	1.01587e-33	2.38287e-32	65.5198
AURKA	1.44768	4.15447	13.0065	1.08639e-33	2.54528e-32	65.4531
HROB	0.944617	1.79046	13	1.15842e-33	2.71087e-32	65.3892
PRRT1	-0.547761	0.468725	-12.9955	1.21141e-33	2.83155e-32	65.3448
GRAMD1A	1.39672	3.85945	12.9901	1.27711e-33	2.98163e-32	65.2923
PCP4L1	-1.12376	0.390827	-12.9874	1.31141e-33	3.05813e-32	65.266
OTUD7A	-0.305812	0.211118	-12.9859	1.33066e-33	3.09939e-32	65.2515
PRR7	2.01501	2.51408	12.984	1.35644e-33	3.15574e-32	65.2324
KRT9	-0.198142	0.0495423	-12.9806	1.4023e-33	3.25863e-32	65.1994
KAT2B	-1.29816	1.77112	-12.966	1.62011e-33	3.76039e-32	65.0559
LRP8	0.889862	0.99424	12.9535	1.83311e-33	4.24984e-32	64.9331
TM6SF2	-0.778944	0.354654	-12.9513	1.87298e-33	4.33723e-32	64.9117
TACR2	-1.99139	1.04107	-12.9482	1.92965e-33	4.46327e-32	64.8821
RACGAP1	1.0986	3.99014	12.9427	2.03746e-33	4.70716e-32	64.8281
CCDC86	1.19868	3.13766	12.94	2.09281e-33	4.82946e-32	64.8014
FRMD3	-1.29808	1.04769	-12.9291	2.3294e-33	5.36921e-32	64.695
SMIM6	-1.40203	1.84906	-12.9253	2.42003e-33	5.57167e-32	64.657
BIRC5	1.46294	4.22735	12.9234	2.46446e-33	5.6674e-32	64.639
CTNNA3	-0.282127	0.063721	-12.9089	2.84271e-33	6.52972e-32	64.497
B3GNTL1	0.62016	1.01278	12.9028	3.01731e-33	6.91889e-32	64.4378
LRRN4CL	-1.14432	1.10577	-12.9028	3.01908e-33	6.91889e-32	64.4372
GALR1	-0.0750568	0.015153	-12.9	3.10395e-33	7.10523e-32	64.4097
CPT1A	-1.17142	4.59407	-12.8905	3.4051e-33	7.78565e-32	64.3176
SLC22A23	-1.19277	2.29444	-12.8864	3.54646e-33	8.09958e-32	64.2772
RFC4	1.10875	3.18002	12.886	3.56153e-33	8.1247e-32	64.273
NOLC1	1.12562	5.46921	12.8796	3.79293e-33	8.64268e-32	64.2104
FCRLA	-0.961758	0.387957	-12.8776	3.86804e-33	8.80376e-32	64.191
HADHA	-0.825313	5.99108	-12.8768	3.89817e-33	8.86223e-32	64.1832
GTSE1	1.1141	2.61908	12.8763	3.91658e-33	8.89394e-32	64.1786
SIAE	-1.41732	3.56289	-12.875	3.9653e-33	8.99433e-32	64.1663
RASD2	-1.80847	1.70662	-12.8749	3.97182e-33	8.99888e-32	64.1646
HRCT1	-2.41308	2.73318	-12.8723	4.07187e-33	9.21508e-32	64.1399
LRRC66	-1.41917	1.63728	-12.8684	4.23419e-33	9.57156e-32	64.1011
EXOSC3	0.719007	1.79103	12.8675	4.26904e-33	9.63941e-32	64.0929
BMP2	-1.69157	2.53801	-12.8652	4.36969e-33	9.85553e-32	64.0698
PLSCR4	-1.38804	2.24467	-12.8562	4.77001e-33	1.07463e-31	63.9827
MFAP5	-2.03525	1.34592	-12.8547	4.84231e-33	1.08968e-31	63.9677
S100B	-1.48121	1.30484	-12.8542	4.8657e-33	1.09371e-31	63.9629
GMPS	0.887475	3.40874	12.8498	5.07844e-33	1.14025e-31	63.9204
OSR1	-0.73783	0.350146	-12.8466	5.2417e-33	1.17558e-31	63.8889
LITAF	-1.09046	5.06168	-12.8389	5.65233e-33	1.26625e-31	63.814
FMN2	-0.455752	0.113605	-12.8353	5.85728e-33	1.31069e-31	63.7786
ACTR3B	0.725294	1.50705	12.8306	6.13458e-33	1.3712e-31	63.7326
STUM	-1.14574	0.403409	-12.8266	6.38034e-33	1.42454e-31	63.6936
LMO3	-1.11224	0.379589	-12.8256	6.43945e-33	1.43613e-31	63.6844
APOBEC3A	-0.973424	0.462541	-12.8249	6.48745e-33	1.44521e-31	63.677
KCNA3	-0.721325	0.376788	-12.8242	6.52821e-33	1.45267e-31	63.6708
HACD3	1.06698	4.35387	12.8129	7.29329e-33	1.62091e-31	63.5607
ANKRD13B	1.48279	2.20689	12.8128	7.30052e-33	1.62091e-31	63.5597
SND1	1.00096	5.83076	12.8109	7.44031e-33	1.65011e-31	63.5409
WDR75	1.04008	3.41266	12.8086	7.60943e-33	1.68574e-31	63.5185
MACIR	-1.18724	3.21097	-12.7972	8.50775e-33	1.88266e-31	63.4076
PLCD4	-0.354243	0.0737088	-12.7918	8.96972e-33	1.98269e-31	63.3551
UGT2B15	-2.34569	1.36333	-12.791	9.04307e-33	1.99669e-31	63.347
SALL2	-0.728336	0.433883	-12.7847	9.61827e-33	2.12134e-31	63.2857
SYT10	-0.131809	0.0292045	-12.782	9.87478e-33	2.17551e-31	63.2596
CMTM8	1.19148	3.79066	12.7733	1.07526e-32	2.36629e-31	63.1749
KIF4A	1.21602	3.08209	12.7685	1.12743e-32	2.47837e-31	63.1278
NUP43	0.889172	3.5334	12.7672	1.14155e-32	2.50662e-31	63.1155
RPUSD4	0.81895	3.32583	12.7627	1.19226e-32	2.61509e-31	63.0723
CPEB1	-0.226952	0.0667456	-12.762	1.20078e-32	2.63089e-31	63.0652
UBE2S	1.56517	3.76395	12.7591	1.23563e-32	2.70428e-31	63.0368
GIMAP1	-0.757992	0.698002	-12.7585	1.2428e-32	2.71699e-31	63.031
ABHD5	-0.852043	2.00411	-12.7584	1.24422e-32	2.71712e-31	63.0299
CLPB	0.694911	1.71115	12.7581	1.24817e-32	2.72276e-31	63.0268
IL16	-0.855585	0.719197	-12.7572	1.25847e-32	2.74222e-31	63.0186
MCM10	1.08068	1.81963	12.757	1.26107e-32	2.7449e-31	63.0165
ELAVL1	0.608162	3.97913	12.7462	1.40114e-32	3.04645e-31	62.9119
BEX1	-1.29779	0.505123	-12.7424	1.4553e-32	3.16077e-31	62.8742
NUTF2	1.03857	5.1333	12.7402	1.48596e-32	3.22384e-31	62.8535
ZNF473	0.655141	1.55306	12.729	1.65789e-32	3.59293e-31	62.7447
ZNF692	1.22847	2.77321	12.7214	1.78642e-32	3.86729e-31	62.6705
CCT3	1.01729	6.62919	12.7211	1.79044e-32	3.87177e-31	62.6682
TSPAN1	-2.48199	6.96067	-12.7196	1.81816e-32	3.92747e-31	62.653
ADAM33	-1.00935	0.646629	-12.7187	1.83375e-32	3.95685e-31	62.6445
PAFAH2	-1.02158	3.25856	-12.7162	1.87858e-32	4.0492e-31	62.6205
CES2	-2.20167	4.84167	-12.7146	1.90804e-32	4.10827e-31	62.605
SHISA3	-1.2635	0.65485	-12.7143	1.91323e-32	4.115e-31	62.6023
SMYD2	0.849644	3.34112	12.7128	1.94241e-32	4.17326e-31	62.5873
XRCC2	1.06313	1.52376	12.7118	1.96085e-32	4.20833e-31	62.5779
ZBTB7C	-1.98551	1.80036	-12.711	1.97666e-32	4.2377e-31	62.5699
SORD	1.06264	2.28928	12.7095	2.00483e-32	4.29349e-31	62.5559
LYAR	1.28992	3.80231	12.7066	2.06377e-32	4.41497e-31	62.5271
SMYD1	-0.754077	0.162154	-12.7022	2.15353e-32	4.60205e-31	62.4848
BMP6	-1.02876	0.718715	-12.6941	2.33041e-32	4.9747e-31	62.4063
MARVELD3	-0.963722	2.67475	-12.693	2.35605e-32	5.02406e-31	62.3955
SLC9A2	-2.0208	2.10697	-12.6922	2.37481e-32	5.05864e-31	62.3876
NACAD	-0.630336	0.395738	-12.6917	2.3864e-32	5.07792e-31	62.3827
RNF112	-0.542553	0.256749	-12.6904	2.41719e-32	5.13795e-31	62.37
NMB	1.48339	2.86432	12.685	2.54712e-32	5.40837e-31	62.318
FOLR2	-2.20581	2.1951	-12.6827	2.60521e-32	5.52582e-31	62.2956
SLC52A1	-0.823865	0.401256	-12.6795	2.68782e-32	5.69498e-31	62.2646
CDC6	1.38271	3.01758	12.6777	2.73614e-32	5.79121e-31	62.2468
TXNRD3	0.819915	1.73827	12.676	2.78169e-32	5.88137e-31	62.2304
ARMC10	0.991652	3.50799	12.6751	2.80637e-32	5.92726e-31	62.2217
KCNK3	-0.700052	0.218971	-12.6614	3.20665e-32	6.76551e-31	62.0892
GPM6B	-1.12395	0.724623	-12.6602	3.24316e-32	6.83532e-31	62.0779
LVRN	-0.254962	0.0660469	-12.6372	4.05949e-32	8.54679e-31	61.8549
GNL3	1.16859	5.15291	12.6354	4.12907e-32	8.68411e-31	61.838
PWP1	0.704477	4.4167	12.6309	4.31545e-32	9.06654e-31	61.7941
RHBDF2	1.23886	2.96075	12.6307	4.32237e-32	9.07151e-31	61.7925
ODF2	0.812321	3.03661	12.6282	4.43028e-32	9.28821e-31	61.768
C8orf88	-0.867239	0.38378	-12.627	4.47903e-32	9.38055e-31	61.7571
ANO10	-0.989399	3.28623	-12.6185	4.86551e-32	1.01793e-30	61.6749
TMEM185B	0.797553	3.44153	12.614	5.08268e-32	1.06225e-30	61.6315
NCAPD3	0.890038	2.47235	12.6068	5.45329e-32	1.13851e-30	61.5616
SNAP91	-0.238366	0.063651	-12.5989	5.89002e-32	1.2284e-30	61.485
CNTN1	-0.751651	0.256717	-12.5982	5.93108e-32	1.23567e-30	61.4781
GPT2	1.41019	3.65625	12.5928	6.24801e-32	1.30034e-30	61.4264
CA12	-2.37953	4.05768	-12.5707	7.74311e-32	1.60982e-30	61.2133
ST7	0.658431	2.18319	12.5696	7.83e-32	1.62619e-30	61.2022
NCAPH	0.999511	2.4078	12.5675	7.98576e-32	1.65682e-30	61.1826
NEDD4L	-0.832326	1.59794	-12.5601	8.58625e-32	1.77955e-30	61.1106
CHST5	-1.37379	0.739898	-12.559	8.67044e-32	1.79513e-30	61.1009
MSX2	2.32484	2.45136	12.5588	8.68738e-32	1.79677e-30	61.0989
YTHDF1	1.00888	4.95914	12.5544	9.06969e-32	1.8739e-30	61.0561
SHMT2	1.43185	5.21752	12.553	9.19724e-32	1.89829e-30	61.0423
FANCI	1.04288	2.26591	12.5512	9.35746e-32	1.92936e-30	61.0251
MB	-1.73928	1.2137	-12.5473	9.71314e-32	2.00062e-30	60.988
MAOA	-2.10431	4.44842	-12.5426	1.01684e-31	2.09223e-30	60.9425
CENPN	0.951736	2.11516	12.5366	1.07825e-31	2.2163e-30	60.8843
SLC5A11	-0.539	0.154762	-12.5302	1.14664e-31	2.35445e-30	60.8232
ATP6V0D2	-0.714114	0.437405	-12.5283	1.16822e-31	2.39628e-30	60.8047
MACC1	1.74046	2.83405	12.5215	1.24768e-31	2.55665e-30	60.7393
JPH2	-1.30586	0.663254	-12.5164	1.3103e-31	2.68221e-30	60.6906
NUP93	0.718283	2.72841	12.5148	1.33123e-31	2.72226e-30	60.6749
PAMR1	-1.10511	1.23116	-12.5129	1.35612e-31	2.77032e-30	60.6565
NUP85	0.808107	3.46294	12.4946	1.61804e-31	3.302e-30	60.481
RGS16	1.73215	2.98463	12.4929	1.64482e-31	3.35321e-30	60.4647
PTGER4	-1.44943	3.02848	-12.4903	1.68828e-31	3.4383e-30	60.4388
CORO2B	-0.823452	0.426494	-12.4852	1.77334e-31	3.60784e-30	60.39
IGSF9	-1.47295	2.12118	-12.4754	1.94977e-31	3.96275e-30	60.2958
JOSD1	-0.812535	4.434	-12.4732	1.99046e-31	4.04133e-30	60.2752
SRI	-1.38417	5.16198	-12.4602	2.25805e-31	4.57997e-30	60.1499
IGLL5	-1.47052	0.860176	-12.4545	2.38455e-31	4.83161e-30	60.0958
GINS1	1.43639	3.07325	12.4514	2.45859e-31	4.97658e-30	60.0654
ZNF74	0.838022	1.99232	12.4421	2.68887e-31	5.4372e-30	59.9765
HHIP	-0.703741	0.397149	-12.4326	2.94653e-31	5.95216e-30	59.8856
GTF3A	1.70323	5.81848	12.4302	3.01537e-31	6.08506e-30	59.8626
NRG2	-0.254814	0.0793417	-12.43	3.02058e-31	6.08941e-30	59.8609
ANKS6	0.879491	2.61634	12.4261	3.13691e-31	6.31755e-30	59.8234
CPOX	0.870922	3.26051	12.422	3.26344e-31	6.56574e-30	59.7841
LONRF2	-0.424892	0.107059	-12.4216	3.27584e-31	6.58403e-30	59.7803
RAD54L	0.983146	1.77193	12.4145	3.50908e-31	7.04573e-30	59.712
FANCA	0.94195	1.83954	12.4131	3.55526e-31	7.13126e-30	59.699
HSPD1	1.31568	6.43582	12.4124	3.5802e-31	7.17408e-30	59.692
PEG3	-0.255361	0.0910114	-12.4123	3.58477e-31	7.17601e-30	59.6908
JPH1	1.36191	2.81857	12.4037	3.89247e-31	7.78416e-30	59.609
JCHAIN	-4.90105	6.22556	-12.4019	3.96202e-31	7.9153e-30	59.5914
SHB	0.919465	2.22823	12.4013	3.98263e-31	7.94237e-30	59.5862
INTS7	0.785886	2.93503	12.4013	3.98353e-31	7.94237e-30	59.586
NOP58	1.16854	4.39098	12.3973	4.14066e-31	8.24739e-30	59.5476
RRS1	1.32765	4.43955	12.3927	4.32963e-31	8.61519e-30	59.5032
TESC	3.19862	4.12783	12.3925	4.33851e-31	8.62425e-30	59.5012
SPINDOC	1.2562	3.28505	12.3886	4.50147e-31	8.93927e-30	59.4646
CBX2	1.56502	1.75709	12.3884	4.51073e-31	8.94874e-30	59.4625
PRKACB	-2.02313	2.9126	-12.3864	4.59731e-31	9.11146e-30	59.4436
CHAF1B	0.961371	2.06699	12.3849	4.66633e-31	9.23906e-30	59.4288
SLC25A42	-0.76707	1.36325	-12.3728	5.24457e-31	1.03736e-29	59.3128
IMPDH1	1.48627	4.68	12.3671	5.53871e-31	1.09446e-29	59.2586
C4orf19	-1.26188	2.50471	-12.3656	5.62067e-31	1.10955e-29	59.244
TDRD10	-0.248052	0.149404	-12.3624	5.79428e-31	1.14269e-29	59.2138
SIM2	1.20713	1.1198	12.3617	5.83167e-31	1.14893e-29	59.2074
GHR	-0.942439	0.552152	-12.3605	5.90053e-31	1.16135e-29	59.1957
ELAVL3	-0.15413	0.0338577	-12.3557	6.18103e-31	1.21536e-29	59.1496
SULT2B1	2.03511	2.59666	12.3529	6.34675e-31	1.24671e-29	59.1233
GALNT6	1.60333	3.42844	12.3498	6.53914e-31	1.28324e-29	59.0936
BUB3	0.794335	4.07006	12.3299	7.92203e-31	1.55309e-29	58.9031
GLDN	-0.698325	0.370614	-12.3284	8.03433e-31	1.57356e-29	58.8891
TOM1L2	-1.03746	2.89651	-12.3279	8.07547e-31	1.58007e-29	58.884
PDCD5	1.08377	5.06427	12.3217	8.57186e-31	1.67555e-29	58.8248
PA2G4	1.02295	5.36763	12.3169	8.97073e-31	1.7518e-29	58.7796
POLR1E	0.85924	3.5868	12.3101	9.58103e-31	1.86914e-29	58.7142
ACAA2	-1.53038	4.42298	-12.3008	1.04743e-30	2.04142e-29	58.6257
ARRDC4	-1.49794	3.04658	-12.2982	1.07356e-30	2.08959e-29	58.6012
SMYD3	0.804456	2.17492	12.2981	1.07424e-30	2.08959e-29	58.6006
CALM1	-0.72988	5.80996	-12.2953	1.10432e-30	2.14599e-29	58.5731
SETBP1	-0.743876	0.499305	-12.2909	1.15114e-30	2.23481e-29	58.5319
CLDN5	-1.69222	1.68717	-12.2905	1.15624e-30	2.24253e-29	58.5275
GGCT	1.22184	4.55697	12.2891	1.17129e-30	2.2695e-29	58.5147
LARGE1	-0.808437	1.511	-12.2871	1.19384e-30	2.31096e-29	58.4957
CTHRC1	2.65429	3.62308	12.2865	1.20115e-30	2.32285e-29	58.4896
EXO1	1.11442	2.14765	12.2833	1.23824e-30	2.39226e-29	58.4594
RNASEL	-0.921783	1.7046	-12.282	1.25387e-30	2.4201e-29	58.447
CPSF3	0.830685	4.01025	12.2796	1.28272e-30	2.4734e-29	58.4244
SETD6	0.683978	1.65648	12.2784	1.29747e-30	2.49941e-29	58.413
CPED1	-1.28731	1.08686	-12.2762	1.32555e-30	2.55104e-29	58.3918
ATIC	1.03794	5.26387	12.2739	1.35483e-30	2.60488e-29	58.3701
MASP1	-1.0099	0.353376	-12.2634	1.49879e-30	2.87888e-29	58.2698
HSPB6	-2.15234	1.33301	-12.2623	1.51422e-30	2.90572e-29	58.2596
SYP	-0.903378	0.64235	-12.2618	1.52215e-30	2.91813e-29	58.2544
RNF185	-0.652946	3.08329	-12.2604	1.54263e-30	2.95457e-29	58.2411
EIF2S2	1.13319	5.86276	12.258	1.57769e-30	3.01882e-29	58.2188
ENTPD8	-2.60297	2.57229	-12.2563	1.60474e-30	3.06763e-29	58.2019
PALB2	0.779968	2.27294	12.2555	1.6159e-30	3.086e-29	58.195
SH2D6	-0.766523	0.274713	-12.2525	1.66402e-30	3.17485e-29	58.1659
CDK4	1.30862	4.84957	12.2498	1.7069e-30	3.25356e-29	58.1406
MYORG	-1.20593	3.7774	-12.2488	1.72317e-30	3.28144e-29	58.1312
KCNK10	-0.505397	0.303668	-12.2476	1.74326e-30	3.31651e-29	58.1197
KIF5A	-0.467783	0.205607	-12.2439	1.80699e-30	3.43448e-29	58.084
CPEB3	-0.634422	0.787047	-12.2425	1.83036e-30	3.47558e-29	58.0713
TRIM29	2.47232	2.79296	12.2393	1.88778e-30	3.58121e-29	58.0406
CFD	-2.96097	3.86592	-12.236	1.94851e-30	3.6929e-29	58.0091
ISX	-2.44703	2.60817	-12.2343	1.97919e-30	3.74749e-29	57.9936
CXCL1	2.76191	5.28631	12.2299	2.06487e-30	3.90602e-29	57.9515
LUZP2	-0.334609	0.12917	-12.2293	2.07731e-30	3.92582e-29	57.9456
TRIM9	-0.413716	0.175508	-12.2244	2.17723e-30	4.11077e-29	57.8989
SLC9A1	-1.33834	3.61112	-12.2236	2.19339e-30	4.13735e-29	57.8915
PDE8A	-0.933996	2.66167	-12.2208	2.25262e-30	4.24507e-29	57.8651
RECQL4	1.69304	3.16111	12.211	2.47531e-30	4.66031e-29	57.7714
CXCL3	2.51087	3.96078	12.2055	2.60752e-30	4.90459e-29	57.7198
NEURL1B	-1.34349	3.15056	-12.1978	2.80783e-30	5.27639e-29	57.6463
BEND4	-0.139326	0.046811	-12.1975	2.81453e-30	5.28401e-29	57.6439
S100P	2.83109	8.46508	12.193	2.93733e-30	5.50936e-29	57.6015
DESI1	0.783539	3.81222	12.1928	2.94386e-30	5.51642e-29	57.5993
ZNF121	1.30624	2.75749	12.1915	2.98072e-30	5.58025e-29	57.5869
SI	-2.33303	1.26542	-12.1833	3.22293e-30	6.02803e-29	57.5093
FCRL2	-0.577802	0.259894	-12.1828	3.23793e-30	6.05041e-29	57.5047
PLN	-2.32274	1.60026	-12.1785	3.37577e-30	6.30208e-29	57.4633
POPDC2	-1.33998	0.886526	-12.1776	3.40318e-30	6.34729e-29	57.4553
CRADD	-0.587787	1.60291	-12.1767	3.43381e-30	6.39844e-29	57.4464
CSNK2A2	0.680787	2.2221	12.1679	3.73255e-30	6.94861e-29	57.3635
NXPE4	-3.64722	2.98378	-12.1624	3.93279e-30	7.31455e-29	57.3116
UBFD1	0.752618	3.25647	12.1593	4.05228e-30	7.52977e-29	57.2819
FER1L6	-1.55272	0.763711	-12.1592	4.0573e-30	7.53207e-29	57.2807
TRMT1	1.22638	3.9281	12.1553	4.21064e-30	7.80946e-29	57.2438
PPP1R1A	-0.924736	0.28483	-12.1532	4.29461e-30	7.9578e-29	57.2242
NDRG2	-1.32187	3.39599	-12.1461	4.59643e-30	8.50915e-29	57.1568
EEF1AKMT4	1.39629	3.21868	12.1435	4.70996e-30	8.71125e-29	57.1325
GCNT4	-0.691178	0.413609	-12.1374	4.99415e-30	9.2283e-29	57.0743
CYSLTR1	-0.537404	0.402581	-12.1368	5.02008e-30	9.26763e-29	57.0692
PSRC1	1.07213	2.52702	12.1353	5.09288e-30	9.39332e-29	57.0549
ZNF835	-0.276068	0.139438	-12.1214	5.81551e-30	1.07162e-28	56.9231
ALKBH2	1.08437	3.02817	12.1211	5.82984e-30	1.07327e-28	56.9207
LGALS4	-2.03991	8.96989	-12.1206	5.86021e-30	1.07787e-28	56.9155
SCG3	-0.828211	0.241952	-12.1196	5.91233e-30	1.08645e-28	56.9067
PPP1R12B	-1.68842	1.84151	-12.118	6.00663e-30	1.10277e-28	56.891
RIMKLA	-0.886734	1.1681	-12.1141	6.2346e-30	1.14357e-28	56.854
DBNDD1	1.62963	2.50412	12.1095	6.51308e-30	1.19355e-28	56.8106
APLN	1.50315	1.79584	12.1088	6.55453e-30	1.20004e-28	56.8043
FJX1	1.26715	1.5313	12.1067	6.68866e-30	1.22347e-28	56.7842
ANKRD35	-0.553923	0.394423	-12.1039	6.86699e-30	1.25494e-28	56.7581
CLU	-2.41551	3.08704	-12.0989	7.20337e-30	1.31521e-28	56.7106
SRPRB	0.885034	4.40013	12.0944	7.51396e-30	1.37066e-28	56.6687
NLGN1	-0.234805	0.0531803	-12.0942	7.52822e-30	1.37201e-28	56.6668
DACT3	-1.12147	0.812899	-12.0767	8.89536e-30	1.61969e-28	56.5011
WDR62	0.908444	1.4126	12.0756	8.98723e-30	1.63492e-28	56.4908
ANKZF1	0.865169	3.06566	12.0749	9.04882e-30	1.64462e-28	56.4841
MYBL2	1.925	5.13616	12.074	9.12106e-30	1.65624e-28	56.4762
PPP1R14A	-1.8661	2.20455	-12.0634	1.00924e-29	1.83096e-28	56.3757
ACKR1	-2.17691	1.76009	-12.0602	1.04031e-29	1.8856e-28	56.3456
CNN1	-3.20182	3.38862	-12.0584	1.05776e-29	1.91549e-28	56.329
LPCAT3	-0.912891	2.24458	-12.0559	1.08341e-29	1.96017e-28	56.3052
DIAPH3	1.04717	1.82699	12.0554	1.08825e-29	1.96714e-28	56.3008
TCF7L1	-0.879422	1.20611	-12.0547	1.09603e-29	1.9794e-28	56.2937
HEPACAM2	-3.08031	2.25457	-12.0496	1.1504e-29	2.07571e-28	56.2457
ARRB1	-0.910957	2.35178	-12.0456	1.19446e-29	2.15328e-28	56.2083
CENPH	1.17087	2.99468	12.0453	1.19868e-29	2.15892e-28	56.2048
MMP7	3.65876	3.59497	12.0432	1.22253e-29	2.19989e-28	56.1853
DPEP1	4.30289	5.20431	12.0387	1.27556e-29	2.29324e-28	56.1431
IPO9	0.645258	3.02271	12.0338	1.33664e-29	2.40089e-28	56.0967
PLEKHN1	1.02752	1.1163	12.0336	1.33939e-29	2.40367e-28	56.0946
NR2C2AP	1.0922	3.66716	12.0291	1.39701e-29	2.50482e-28	56.0528
TBC1D24	0.540082	1.23395	12.0282	1.40852e-29	2.52319e-28	56.0446
NLE1	1.0499	2.87615	12.023	1.4805e-29	2.64974e-28	55.9952
PRELID3A	0.812479	1.19448	12.0163	1.57784e-29	2.82143e-28	55.9319
GSTA1	-1.82741	0.940862	-12.0148	1.59984e-29	2.8582e-28	55.9182
TENT5C	-1.75383	2.46519	-12.0145	1.60369e-29	2.86253e-28	55.9158
RAE1	1.17595	3.59195	12.0139	1.61278e-29	2.87617e-28	55.9102
MS4A2	-0.714518	0.399062	-12.0125	1.63493e-29	2.91307e-28	55.8966
CKAP2L	1.01478	1.86776	12.0082	1.70306e-29	3.03176e-28	55.8561
NDN	-1.6322	2.44447	-12.0055	1.7474e-29	3.10791e-28	55.8306
MORC2	0.70499	2.47795	12.0037	1.77639e-29	3.15666e-28	55.8142
MPEG1	-1.96659	2.56777	-12.0023	1.80032e-29	3.19604e-28	55.8009
ITIH5	-1.22884	1.23361	-12.0022	1.80176e-29	3.19604e-28	55.8001
PPARGC1A	-1.21812	1.15404	-11.998	1.87631e-29	3.32532e-28	55.7599
SUCLG2	-1.25526	5.41114	-11.997	1.89271e-29	3.3514e-28	55.7512
NIFK	1.00933	3.96632	11.9953	1.92415e-29	3.40406e-28	55.7349
RHOU	-1.30971	3.2369	-11.9876	2.0703e-29	3.65937e-28	55.6622
POP1	1.00207	2.09125	11.9854	2.1133e-29	3.73205e-28	55.6418
CCL13	-2.29501	1.64842	-11.9852	2.11709e-29	3.73544e-28	55.64
SYNGR1	-0.878876	0.554853	-11.983	2.16168e-29	3.81075e-28	55.6193
CCL28	-2.14066	2.66157	-11.9827	2.16736e-29	3.81739e-28	55.6167
PTH1R	-0.547608	0.278262	-11.9811	2.20153e-29	3.87414e-28	55.6012
CES3	-2.24205	3.0183	-11.976	2.31057e-29	4.06245e-28	55.5532
SLC16A9	-1.794	1.76096	-11.9611	2.65778e-29	4.6688e-28	55.4141
PLAU	1.84189	4.04845	11.96	2.68589e-29	4.71402e-28	55.4037
RIC3	-0.283724	0.0904379	-11.9586	2.72191e-29	4.77303e-28	55.3905
SLC22A17	-1.106	1.13219	-11.957	2.76257e-29	4.84009e-28	55.3757
HM13	1.14206	4.84022	11.9562	2.78381e-29	4.87301e-28	55.3681
UBAP2L	0.697831	4.46867	11.9487	2.99044e-29	5.23012e-28	55.297
TTYH3	1.41826	4.91253	11.9473	3.028e-29	5.29116e-28	55.2847
KLF9	-1.5929	2.46977	-11.9462	3.06194e-29	5.3458e-28	55.2736
GIMAP7	-1.56394	2.28041	-11.941	3.21377e-29	5.60596e-28	55.2255
MXD1	-1.52049	3.50486	-11.9408	3.21987e-29	5.61169e-28	55.2236
PGM1	-1.37185	4.12443	-11.9367	3.34918e-29	5.83197e-28	55.1845
CRYAB	-1.66588	1.66774	-11.9329	3.46944e-29	6.0361e-28	55.1495
DDX19A	0.478423	1.49194	11.9281	3.6319e-29	6.31324e-28	55.1041
DGAT2	1.33141	2.09194	11.9267	3.67986e-29	6.39103e-28	55.0911
FBXO41	1.15553	1.81769	11.9257	3.71484e-29	6.44617e-28	55.0817
ZIK1	-0.316532	0.240903	-11.9246	3.75223e-29	6.50539e-28	55.0717
MOBP	-0.0804312	0.0228767	-11.9223	3.83529e-29	6.64361e-28	55.05
MCM6	1.02367	4.29645	11.9221	3.84261e-29	6.65051e-28	55.0481
STAP1	-0.714406	0.359601	-11.9203	3.9089e-29	6.75939e-28	55.0311
PDE3A	-1.57536	1.38765	-11.9121	4.2221e-29	7.29465e-28	54.9546
CCNE1	1.2075	2.61	11.9075	4.40892e-29	7.61082e-28	54.9116
GART	0.929333	3.87909	11.9058	4.47954e-29	7.72605e-28	54.8958
SYNC	-0.805971	0.551016	-11.901	4.68754e-29	8.07781e-28	54.8507
TLCD3A	1.26358	3.86017	11.8991	4.77409e-29	8.21984e-28	54.8326
CKAP2	1.36212	3.68001	11.8957	4.92935e-29	8.47984e-28	54.8008
UTP14A	1.20076	3.44466	11.8878	5.3056e-29	9.11922e-28	54.7278
CDK5RAP1	0.935775	3.24216	11.8832	5.54515e-29	9.52275e-28	54.6839
TOP1MT	1.47569	3.43657	11.8768	5.8874e-29	1.01018e-27	54.6245
PMAIP1	1.5033	2.7369	11.8679	6.39935e-29	1.09708e-27	54.5417
SYT4	-0.430494	0.100432	-11.8642	6.63019e-29	1.13568e-27	54.5065
EPHB4	1.19502	4.62301	11.864	6.6429e-29	1.13688e-27	54.5046
NFXL1	0.801793	2.06905	11.8633	6.68312e-29	1.14278e-27	54.4986
CAPN5	-1.44174	4.7759	-11.8622	6.75268e-29	1.15368e-27	54.4883
CHEK1	1.0815	2.73182	11.8584	6.99834e-29	1.19463e-27	54.4528
ZFYVE28	-0.80695	1.24523	-11.8573	7.07256e-29	1.20627e-27	54.4424
PRDX4	1.3226	6.16311	11.8498	7.58783e-29	1.29304e-27	54.3725
URB1	0.864927	2.4551	11.847	7.79293e-29	1.32686e-27	54.3461
SPC24	1.07256	2.68631	11.8465	7.83125e-29	1.33225e-27	54.3412
IGSF3	-0.997495	2.26694	-11.8445	7.97908e-29	1.35624e-27	54.3226
PRKAR2B	-1.45268	1.38264	-11.8391	8.38876e-29	1.42466e-27	54.2729
CALCOCO2	-0.81279	3.80089	-11.8339	8.81164e-29	1.4952e-27	54.2241
NUF2	1.28567	2.48758	11.827	9.39752e-29	1.59326e-27	54.1602
TNFRSF10B	1.20566	4.20738	11.8266	9.43586e-29	1.59841e-27	54.1561
CLMN	-1.02679	2.18529	-11.8215	9.89878e-29	1.6754e-27	54.1086
INHBA	2.12805	2.12419	11.8213	9.91592e-29	1.67688e-27	54.1069
MAD2L1	1.33897	3.27692	11.8198	1.00573e-28	1.69935e-27	54.0928
DDIAS	1.00738	1.4998	11.8183	1.01972e-28	1.72153e-27	54.0791
CELSR1	1.29183	1.77786	11.8138	1.06415e-28	1.79502e-27	54.0367
SFXN3	1.04959	3.58792	11.8128	1.07411e-28	1.81028e-27	54.0275
AOC3	-2.11755	2.35786	-11.8106	1.09703e-28	1.84735e-27	54.0065
ARL4D	-1.29321	1.36424	-11.8097	1.10539e-28	1.85986e-27	53.999
TCF7	1.36862	2.52983	11.8017	1.19163e-28	2.00326e-27	53.9244
EVA1A	1.71902	1.9153	11.7959	1.25908e-28	2.11487e-27	53.8698
BVES	-0.836586	0.47546	-11.7953	1.26539e-28	2.12369e-27	53.8648
SLC27A6	-0.308234	0.082343	-11.7926	1.29877e-28	2.17787e-27	53.8389
DCAF13	1.11711	3.04958	11.7916	1.30993e-28	2.19474e-27	53.8304
NUP107	0.873063	2.82226	11.7843	1.40293e-28	2.34857e-27	53.7624
RPP40	1.04004	2.27069	11.7833	1.41663e-28	2.36953e-27	53.7527
CFL2	-1.42857	1.714	-11.7799	1.46205e-28	2.44345e-27	53.7214
ASTN1	-0.20814	0.0429563	-11.7742	1.54211e-28	2.57509e-27	53.6684
RPN2	1.02949	7.5746	11.7668	1.65239e-28	2.75694e-27	53.5999
NPR1	-0.964561	0.899427	-11.7653	1.67599e-28	2.79397e-27	53.5858
SLC29A1	1.26329	4.4926	11.7651	1.67976e-28	2.79792e-27	53.5836
PRMT3	1.00943	2.52897	11.765	1.68119e-28	2.79795e-27	53.5827
REEP2	-0.932766	0.593873	-11.7583	1.78936e-28	2.97551e-27	53.5208
PLA2G2C	-0.475006	0.181565	-11.7569	1.81352e-28	3.01316e-27	53.5075
SLC5A6	1.57291	4.27527	11.7549	1.84712e-28	3.06644e-27	53.4893
POLD2	1.25588	5.38232	11.7513	1.91162e-28	3.17087e-27	53.4552
MTFR2	1.03774	2.14218	11.7502	1.9301e-28	3.19886e-27	53.4457
CCL8	-1.96269	1.4375	-11.7478	1.9756e-28	3.27155e-27	53.4225
DPEP3	-0.240403	0.0849682	-11.7464	2e-28	3.30921e-27	53.4103
PPARGC1B	-0.84761	1.37825	-11.7435	2.05632e-28	3.39958e-27	53.3828
ZNF229	-0.258121	0.125915	-11.7432	2.06097e-28	3.40381e-27	53.3805
PDGFD	-1.08516	1.21131	-11.7432	2.0623e-28	3.40381e-27	53.3799
ATRIP	0.64092	1.77093	11.7372	2.181e-28	3.59676e-27	53.3243
SESN2	-1.03699	3.04558	-11.7366	2.19181e-28	3.6116e-27	53.3194
SNRPF	1.13581	4.50905	11.7344	2.23755e-28	3.68392e-27	53.2989
TRAIP	0.873168	2.01229	11.7337	2.25284e-28	3.70603e-27	53.2922
TSHZ1	-0.956523	2.11396	-11.7275	2.38798e-28	3.92511e-27	53.2343
KLRB1	-1.22628	1.20174	-11.7232	2.4858e-28	4.08253e-27	53.1945
ACVRL1	-1.58329	3.7254	-11.7185	2.59741e-28	4.26232e-27	53.1509
DHX34	1.06007	2.92537	11.7176	2.61853e-28	4.29344e-27	53.1428
RAD18	0.840376	2.25589	11.7155	2.67057e-28	4.37518e-27	53.1233
TCN2	-1.5392	3.10035	-11.711	2.78422e-28	4.55762e-27	53.0819
DNAAF5	0.895475	3.42325	11.7057	2.9254e-28	4.78479e-27	53.0328
STAB2	-0.270714	0.138101	-11.7014	3.0464e-28	4.97862e-27	52.9926
CLDN2	4.00353	4.31754	11.7012	3.05124e-28	4.98244e-27	52.991
TLL1	-0.38196	0.15946	-11.6992	3.10921e-28	5.07295e-27	52.9723
SPC25	1.0777	2.87908	11.6906	3.37017e-28	5.49423e-27	52.8923
DCTD	0.732646	4.74724	11.6801	3.71423e-28	6.05019e-27	52.7958
INTS13	1.08655	3.59074	11.6774	3.81134e-28	6.20331e-27	52.7702
CSTF1	0.820207	3.47892	11.6755	3.87994e-28	6.30981e-27	52.7525
KDM1A	0.838099	4.56329	11.6721	4.00325e-28	6.50504e-27	52.7214
OSBPL1A	-1.19126	1.7924	-11.6713	4.03177e-28	6.54604e-27	52.7144
THUMPD2	0.765833	2.03152	11.6696	4.0994e-28	6.65044e-27	52.6979
KCNB1	-0.26404	0.0720731	-11.6671	4.1949e-28	6.79982e-27	52.675
MRPS23	0.96413	3.23695	11.6657	4.24843e-28	6.88102e-27	52.6624
HBB	-2.80052	3.13937	-11.66	4.48287e-28	7.25482e-27	52.6091
EME1	0.724924	1.06316	11.6564	4.63419e-28	7.49363e-27	52.5762
NUP37	0.921414	3.20201	11.656	4.64954e-28	7.51236e-27	52.5729
MFAP4	-2.46836	3.93761	-11.6548	4.70564e-28	7.59685e-27	52.561
PPP1R16B	-1.14147	1.17525	-11.652	4.8282e-28	7.7884e-27	52.5355
RAP1A	-0.982637	3.63668	-11.6502	4.90794e-28	7.91063e-27	52.5192
ASB8	-0.593317	2.95017	-11.6479	5.01434e-28	8.0756e-27	52.4979
SIGMAR1	1.16489	6.04721	11.6462	5.09787e-28	8.20349e-27	52.4815
CCNB1IP1	1.10276	3.9437	11.6436	5.21955e-28	8.39253e-27	52.4581
FAM189A1	-1.30541	0.741578	-11.6412	5.33868e-28	8.57716e-27	52.4357
PCID2	1.00687	3.34474	11.6374	5.5328e-28	8.88189e-27	52.4002
C14orf132	-1.02987	0.78222	-11.6349	5.65967e-28	9.07824e-27	52.3777
GYPC	-1.30636	1.74896	-11.6297	5.93869e-28	9.51814e-27	52.33
PAG1	-1.30389	1.88424	-11.628	6.03676e-28	9.66755e-27	52.3137
TEDC2	1.1103	2.00053	11.6253	6.187e-28	9.9002e-27	52.2893
COLGALT1	0.86876	5.09537	11.6234	6.29929e-28	1.00718e-26	52.2715
RBMX	0.729526	5.19395	11.6212	6.42861e-28	1.02703e-26	52.2513
HAND1	-1.62463	0.512795	-11.618	6.6257e-28	1.05767e-26	52.2213
CCNJL	-1.04805	1.06171	-11.6135	6.90332e-28	1.10111e-26	52.1806
NELFCD	1.26826	4.54082	11.6127	6.95635e-28	1.10868e-26	52.173
MYO1A	-1.97966	3.9701	-11.6126	6.96368e-28	1.10896e-26	52.1719
GDNF	-0.444475	0.254072	-11.6111	7.05902e-28	1.12325e-26	52.1584
DONSON	0.834675	2.25886	11.6067	7.35693e-28	1.16972e-26	52.1174
CDCA7	1.61041	5.14996	11.6014	7.72999e-28	1.22802e-26	52.0683
CP	-1.07184	0.487693	-11.6013	7.73592e-28	1.22802e-26	52.0676
EXOSC8	1.06585	3.46529	11.5977	8.00043e-28	1.26899e-26	52.0342
FANCD2	0.852999	1.92628	11.5918	8.44472e-28	1.3384e-26	51.9805
MYH15	-0.40732	0.281135	-11.5886	8.70433e-28	1.37845e-26	51.9505
SPATA33	0.718183	1.56737	11.588	8.75535e-28	1.38543e-26	51.9447
FOXM1	1.24155	3.54052	11.582	9.25119e-28	1.46273e-26	51.89
GNPDA1	0.932228	4.18508	11.5755	9.82807e-28	1.55271e-26	51.83
PLK1	1.34429	3.66355	11.5744	9.93163e-28	1.56783e-26	51.8196
RRP9	1.35283	4.91971	11.572	1.01565e-27	1.60205e-26	51.7973
ATAD2	1.33642	3.01691	11.5673	1.06057e-27	1.67159e-26	51.7544
C1orf198	0.837727	3.64783	11.5672	1.06164e-27	1.67196e-26	51.7534
DENND2A	-0.986185	1.43682	-11.5637	1.09665e-27	1.72573e-26	51.7212
INAFM2	-0.989398	2.60098	-11.5608	1.12591e-27	1.77039e-26	51.695
PAFAH1B3	1.56425	4.64236	11.5548	1.19099e-27	1.87124e-26	51.6393
CCDC158	-0.149572	0.0752445	-11.5528	1.21271e-27	1.90275e-26	51.6213
MPPE1	-0.612256	1.42428	-11.5528	1.21296e-27	1.90275e-26	51.6211
CROT	-0.991177	1.98539	-11.5525	1.21673e-27	1.90717e-26	51.6181
C12orf73	0.652805	1.53941	11.5497	1.2488e-27	1.95589e-26	51.5922
ENTPD3	-0.740331	0.39137	-11.5482	1.26515e-27	1.97994e-26	51.5793
C1orf112	0.726887	1.43615	11.5464	1.28755e-27	2.01342e-26	51.5619
RPL7L1	0.799185	4.12651	11.5454	1.29934e-27	2.03028e-26	51.5529
RILP	-1.32805	2.84251	-11.5432	1.32547e-27	2.06948e-26	51.5331
MARCHF9	0.839141	2.79405	11.5412	1.35038e-27	2.10671e-26	51.5146
UTP25	0.70935	2.16515	11.5405	1.35952e-27	2.11932e-26	51.5079
AGAP3	0.942783	3.10099	11.5394	1.37342e-27	2.13931e-26	51.4978
EML1	-1.02616	0.956063	-11.5384	1.38637e-27	2.15781e-26	51.4885
VSIG2	-3.6349	3.42305	-11.532	1.47021e-27	2.28651e-26	51.4302
SLC35F1	-0.352497	0.189972	-11.5302	1.49486e-27	2.32303e-26	51.4137
EPAS1	-1.17539	4.3863	-11.5215	1.62099e-27	2.51707e-26	51.3333
ACSM5	-0.262183	0.0966638	-11.5163	1.69987e-27	2.63752e-26	51.2862
KLHL34	-0.514767	0.238439	-11.5162	1.70174e-27	2.63836e-26	51.2851
HMOX1	-1.56125	3.71257	-11.5152	1.71856e-27	2.66237e-26	51.2753
PPY	-0.432138	0.0779029	-11.5149	1.72272e-27	2.66674e-26	51.2729
MLXIPL	2.0875	2.88651	11.5145	1.72861e-27	2.67379e-26	51.2695
CDK1	1.48431	4.00783	11.5137	1.74252e-27	2.6932e-26	51.2616
NUDT5	0.803414	3.72698	11.5108	1.78893e-27	2.76279e-26	51.2355
SLC41A2	-1.30489	2.29406	-11.5063	1.8652e-27	2.87836e-26	51.1941
YARS1	0.879499	3.78142	11.5058	1.87442e-27	2.89035e-26	51.1892
MIDEAS	-0.806209	2.07115	-11.5036	1.91238e-27	2.9466e-26	51.1693
PPIH	0.837554	2.67782	11.503	1.92249e-27	2.95989e-26	51.164
TTI1	1.04059	3.44376	11.5013	1.95247e-27	3.00373e-26	51.1487
COPS7B	0.689881	2.9228	11.4958	2.05567e-27	3.16005e-26	51.0976
PTK2B	-1.11096	3.04619	-11.4941	2.08685e-27	3.20552e-26	51.0826
CALY	-0.371356	0.118176	-11.4877	2.21503e-27	3.39979e-26	51.0235
PHF19	0.939392	3.1335	11.4865	2.24042e-27	3.43612e-26	51.0122
PTPRZ1	-0.344817	0.090795	-11.4832	2.30879e-27	3.53825e-26	50.9823
TCP11L1	-0.663203	1.30246	-11.4807	2.36276e-27	3.61817e-26	50.9594
CCL14	-0.25531	0.180714	-11.4803	2.37196e-27	3.62949e-26	50.9555
TAMM41	0.649719	1.68037	11.4794	2.39085e-27	3.65557e-26	50.9477
NXPE1	-2.31163	1.99285	-11.4792	2.39619e-27	3.66094e-26	50.9454
EMC8	0.78128	3.4462	11.4789	2.40107e-27	3.66559e-26	50.9434
GIMAP8	-1.12421	1.37715	-11.4743	2.5061e-27	3.823e-26	50.9009
DUSP21	-0.165149	0.0227465	-11.47	2.60788e-27	3.97523e-26	50.8614
SLC7A14	-0.210727	0.0403866	-11.4697	2.61606e-27	3.98464e-26	50.8583
NRSN1	-0.162925	0.0390604	-11.4643	2.74897e-27	4.1839e-26	50.8091
SNCG	-1.4635	1.31845	-11.4596	2.86941e-27	4.36387e-26	50.7666
CD79A	-2.588	2.47005	-11.4564	2.95747e-27	4.49437e-26	50.7366
CEBPB	1.36341	4.93043	11.4511	3.10464e-27	4.71366e-26	50.6884
DDX10	0.864074	2.38619	11.451	3.10651e-27	4.71366e-26	50.6878
RNF43	1.95224	3.94256	11.4473	3.2137e-27	4.87261e-26	50.6541
FRMPD4	-0.161255	0.0275504	-11.4467	3.23381e-27	4.89938e-26	50.6479
TNFSF10	-1.36798	4.41615	-11.4434	3.33235e-27	5.04483e-26	50.6182
E2F6	0.631112	1.96421	11.4413	3.39732e-27	5.13928e-26	50.599
HTR7	-0.327959	0.135652	-11.4402	3.43368e-27	5.19036e-26	50.5884
CCT4	1.0321	6.00403	11.4382	3.4968e-27	5.28176e-26	50.5703
AHCY	1.56103	6.60981	11.429	3.80368e-27	5.74093e-26	50.4869
MYPN	-0.281006	0.103048	-11.4249	3.95089e-27	5.95861e-26	50.4492
SUV39H2	0.914544	2.2547	11.4225	4.04122e-27	6.088e-26	50.4268
KIFC1	1.19431	4.09323	11.4224	4.04279e-27	6.088e-26	50.4264
TLR7	-0.702581	0.524084	-11.4197	4.14396e-27	6.23565e-26	50.4018
BUD23	0.863188	3.89706	11.4182	4.20403e-27	6.32127e-26	50.3876
TMEM131	-0.818702	2.92063	-11.4162	4.2815e-27	6.43289e-26	50.3694
MAB21L2	-1.64305	1.14776	-11.4147	4.33838e-27	6.51345e-26	50.3563
TIMELESS	0.991076	3.31781	11.4055	4.72191e-27	7.08394e-26	50.2723
SQOR	-1.31128	4.68278	-11.4047	4.75631e-27	7.13017e-26	50.2651
NIT2	0.814447	2.73277	11.397	5.10951e-27	7.6539e-26	50.194
CLECL1	-0.402054	0.245017	-11.3955	5.17845e-27	7.75135e-26	50.1807
CASP5	-1.82942	2.15332	-11.3949	5.20511e-27	7.78541e-26	50.1756
PRELP	-2.17752	1.56641	-11.392	5.34853e-27	7.99392e-26	50.1486
XPNPEP3	0.760351	1.77614	11.3905	5.42209e-27	8.0978e-26	50.1351
SLC3A2	1.0806	5.22859	11.3896	5.46447e-27	8.15499e-26	50.1273
CHCHD6	0.99651	2.73929	11.3822	5.84947e-27	8.72302e-26	50.0598
HTR3A	-0.485365	0.179258	-11.3635	6.94688e-27	1.03518e-25	49.8892
JAML	-0.952441	1.02613	-11.3606	7.13562e-27	1.06251e-25	49.8626
RP9	0.753031	2.64921	11.3576	7.33095e-27	1.09078e-25	49.8358
PKMYT1	1.41895	2.71376	11.3568	7.39003e-27	1.09875e-25	49.8278
BEX4	-1.86166	2.55793	-11.3547	7.53061e-27	1.11882e-25	49.8091
KLRF1	-0.389072	0.198457	-11.3507	7.81197e-27	1.15975e-25	49.7727
MT2A	-2.39438	5.86915	-11.3494	7.90679e-27	1.17235e-25	49.7607
PTTG1	1.31437	4.41998	11.3494	7.90858e-27	1.17235e-25	49.7605
MFSD4A	-1.46144	1.46186	-11.3457	8.17642e-27	1.21115e-25	49.7275
DDX21	1.23832	5.17376	11.3444	8.27316e-27	1.22458e-25	49.7158
HOXD1	-0.514141	0.260248	-11.3444	8.27949e-27	1.2246e-25	49.715
PNPT1	0.984705	3.35758	11.3436	8.33886e-27	1.23247e-25	49.7079
C2orf15	0.804542	1.66817	11.3431	8.37791e-27	1.23732e-25	49.7033
IPO5	1.06201	4.75098	11.3428	8.39606e-27	1.23909e-25	49.7012
OLFM1	-1.05924	0.808695	-11.3425	8.4198e-27	1.24167e-25	49.6984
IGFBP6	-1.93933	2.79571	-11.3401	8.61021e-27	1.26881e-25	49.6762
TMEM108	-0.185046	0.108146	-11.3353	8.99709e-27	1.32484e-25	49.6326
NAT9	0.976399	3.29616	11.3337	9.12922e-27	1.34331e-25	49.6181
MCM4	1.19747	4.46824	11.333	9.1894e-27	1.35117e-25	49.6116
RRP1	1.06239	3.57346	11.3311	9.3535e-27	1.37428e-25	49.594
TAF1D	1.17402	3.1215	11.33	9.44455e-27	1.38664e-25	49.5844
LGALS2	-2.58989	2.78123	-11.3218	1.01785e-26	1.49329e-25	49.5101
VAMP2	-1.13373	3.37035	-11.3197	1.03754e-26	1.52106e-25	49.4911
MPC1	-1.0955	4.622	-11.3133	1.10059e-26	1.6123e-25	49.4326
INA	-0.692563	0.217435	-11.3107	1.12671e-26	1.64937e-25	49.4093
GALNT12	-1.27985	3.70749	-11.3048	1.189e-26	1.73927e-25	49.3559
LRRC75A	-1.09587	2.79253	-11.3041	1.19761e-26	1.75059e-25	49.3488
CST1	3.61071	3.45749	11.3034	1.20474e-26	1.75971e-25	49.3429
TCEAL7	-1.22146	1.11558	-11.3032	1.20658e-26	1.76111e-25	49.3414
ODC1	1.18854	6.39089	11.3015	1.22623e-26	1.78849e-25	49.3253
ACP1	0.706278	4.79778	11.3	1.24269e-26	1.81117e-25	49.3121
FGFRL1	1.77252	4.04762	11.2986	1.25856e-26	1.83295e-25	49.2995
SSBP1	0.896622	4.21901	11.2869	1.40037e-26	2.03799e-25	49.1936
NLGN4X	-0.468609	0.261675	-11.2866	1.40433e-26	2.04228e-25	49.1908
ACTG2	-3.2063	4.11775	-11.2848	1.42797e-26	2.07514e-25	49.1742
VIPR1	-1.42571	2.3843	-11.2827	1.45611e-26	2.11449e-25	49.1549
TRAK2	-0.840739	2.93908	-11.2738	1.57845e-26	2.29048e-25	49.0748
TMEM140	-0.995966	2.76175	-11.2723	1.60119e-26	2.32179e-25	49.0606
C5orf34	0.703985	1.11048	11.2647	1.71535e-26	2.48551e-25	48.9923
SCAMP2	-0.962153	5.10665	-11.2627	1.74817e-26	2.53123e-25	48.9735
TMEM120B	0.557965	1.42558	11.2596	1.79747e-26	2.60072e-25	48.9459
NWD2	-0.227276	0.0821526	-11.2533	1.90374e-26	2.75248e-25	48.8889
PSPH	1.22059	3.3215	11.2511	1.94236e-26	2.80629e-25	48.869
SQLE	1.66242	4.37544	11.2496	1.97003e-26	2.84421e-25	48.8549
CYP27B1	0.800679	1.169	11.2491	1.97805e-26	2.85372e-25	48.8509
C2CD4A	2.25917	2.5268	11.245	2.05369e-26	2.9607e-25	48.8137
DSC2	-1.34937	3.32542	-11.2429	2.09295e-26	3.01512e-25	48.7949
CFAP157	0.507944	0.69168	11.2415	2.12067e-26	3.05284e-25	48.7818
RFT1	0.601937	2.47246	11.2392	2.16459e-26	3.11383e-25	48.7615
ACP6	0.631445	1.69658	11.2383	2.1839e-26	3.13933e-25	48.7527
SLC6A9	-1.24964	2.11077	-11.236	2.22828e-26	3.20083e-25	48.7327
EEF1E1	0.929382	2.11288	11.233	2.29081e-26	3.28827e-25	48.7053
ANKRD33B	-0.368902	0.224301	-11.2291	2.3748e-26	3.40639e-25	48.6695
SLC35D1	-1.12358	3.55137	-11.2215	2.54333e-26	3.6455e-25	48.6015
NUDCD1	1.02401	2.12475	11.2089	2.85432e-26	4.08832e-25	48.4871
PGAM5	1.04164	4.6361	11.2086	2.86182e-26	4.09611e-25	48.4845
UBE2QL1	-0.450186	0.275198	-11.2013	3.05674e-26	4.37198e-25	48.4191
SCN3A	-0.185821	0.0916495	-11.1979	3.1547e-26	4.50885e-25	48.3878
JADE3	1.04337	2.43168	11.1977	3.16057e-26	4.51399e-25	48.386
BOP1	1.66205	4.89503	11.1959	3.21107e-26	4.58284e-25	48.3702
SEC14L2	0.802391	1.08399	11.195	3.23907e-26	4.6195e-25	48.3616
TULP3	0.7246	3.02868	11.1929	3.30043e-26	4.70364e-25	48.343
ACO2	-0.940141	3.46172	-11.1911	3.35564e-26	4.77891e-25	48.3266
IGSF11	-0.235085	0.0635899	-11.1862	3.50817e-26	4.99257e-25	48.2825
CLBA1	0.77082	1.61622	11.1786	3.75772e-26	5.34389e-25	48.2143
PAQR8	-1.51587	4.10245	-11.1755	3.86568e-26	5.4935e-25	48.1862
ERCC6L	0.995759	1.63057	11.175	3.8843e-26	5.51603e-25	48.1814
NPY1R	-0.962796	0.496726	-11.1734	3.939e-26	5.58974e-25	48.1675
DNAJB5	-1.04311	0.919803	-11.1731	3.9527e-26	5.60519e-25	48.1641
GRIA4	-0.161113	0.0582434	-11.1706	4.04004e-26	5.72497e-25	48.1424
NAP1L3	-0.749083	0.518417	-11.1662	4.20645e-26	5.95655e-25	48.1024
PJA2	-1.20583	3.91748	-11.1579	4.53621e-26	6.41895e-25	48.0275
PVR	0.930381	3.62579	11.1563	4.60049e-26	6.50529e-25	48.0135
CHPF	1.57667	5.52254	11.1544	4.68353e-26	6.61801e-25	47.9958
RTL10	0.829118	2.46978	11.1542	4.69114e-26	6.62254e-25	47.9942
MCM7	1.26962	5.80663	11.1541	4.69337e-26	6.62254e-25	47.9937
PCSK9	2.18012	3.28747	11.148	4.96099e-26	6.99521e-25	47.9387
SPEG	-0.937723	0.446735	-11.1461	5.04809e-26	7.113e-25	47.9214
REP15	-1.14955	0.592204	-11.1446	5.11855e-26	7.20718e-25	47.9077
GTPBP3	0.83945	2.63614	11.1433	5.17803e-26	7.28578e-25	47.8962
ARMCX1	-1.24658	1.4891	-11.1349	5.58704e-26	7.85574e-25	47.8208
GRIN3A	-0.342519	0.207924	-11.1325	5.71058e-26	8.02378e-25	47.7991
DSCAML1	-0.377644	0.150317	-11.1299	5.84592e-26	8.20817e-25	47.7759
NR3C1	-1.24695	1.40639	-11.1297	5.85581e-26	8.21627e-25	47.7742
WSCD2	-0.340484	0.110146	-11.1275	5.97585e-26	8.37879e-25	47.7541
FAM98A	0.583052	3.49615	11.1259	6.06447e-26	8.49708e-25	47.7395
INPP5A	-0.66175	3.14041	-11.1256	6.07661e-26	8.50811e-25	47.7375
CD276	0.996356	4.09899	11.1246	6.13565e-26	8.58474e-25	47.7279
NAT1	-1.18086	2.1146	-11.1231	6.22014e-26	8.69686e-25	47.7143
TMEM30B	-1.01363	3.99339	-11.1179	6.51771e-26	9.10652e-25	47.668
TMEM59	-0.935044	5.09006	-11.114	6.75004e-26	9.42453e-25	47.6332
VPREB3	-1.45342	0.986632	-11.1069	7.19899e-26	1.00443e-24	47.5693
CLCA1	-5.14521	4.10686	-11.1056	7.2876e-26	1.01609e-24	47.5572
TENT5B	-1.10618	0.731374	-11.102	7.52456e-26	1.04793e-24	47.5255
KANK2	-1.27246	3.0756	-11.102	7.5265e-26	1.04793e-24	47.5252
KRT20	-3.25986	6.81	-11.1006	7.62334e-26	1.06067e-24	47.5125
UGT2B17	-4.13358	2.87373	-11.0887	8.48876e-26	1.18026e-24	47.4059
KIT	-1.3369	1.25402	-11.0841	8.85267e-26	1.23e-24	47.3642
LIF	1.44354	3.14851	11.0779	9.35961e-26	1.29953e-24	47.309
ACTR5	0.881733	2.95201	11.0768	9.45206e-26	1.31145e-24	47.2993
CAB39	-0.787138	4.45568	-11.0679	1.02496e-25	1.42111e-24	47.2189
CENPO	0.5793	1.72087	11.0636	1.06489e-25	1.47546e-24	47.181
P2RY8	-0.660086	0.582711	-11.0615	1.08599e-25	1.50364e-24	47.1615
CDCA8	1.07605	4.31523	11.0608	1.09277e-25	1.51198e-24	47.1554
DSN1	1.10185	3.651	11.0599	1.1012e-25	1.52259e-24	47.1477
FBXO32	-1.57347	2.62091	-11.0515	1.18832e-25	1.64191e-24	47.0722
ASXL3	-0.30586	0.146544	-11.0357	1.37067e-25	1.89255e-24	46.9306
RUNX1	1.05892	2.53916	11.0341	1.39039e-25	1.91844e-24	46.9164
DPH7	0.778299	2.65326	11.0315	1.42351e-25	1.96279e-24	46.8931
DTL	1.04719	2.5505	11.0296	1.44734e-25	1.99426e-24	46.8766
RCC1	1.05074	4.51572	11.0267	1.48631e-25	2.04655e-24	46.8503
ERCC3	0.496257	2.73967	11.0261	1.4938e-25	2.05544e-24	46.8453
SMARCC1	0.798318	4.71137	11.0242	1.51907e-25	2.08877e-24	46.8287
ANKS1B	-0.163349	0.0503971	-11.0213	1.56019e-25	2.14384e-24	46.8022
CCT5	0.869703	5.4341	11.0191	1.59089e-25	2.18452e-24	46.7828
PLCD3	-1.54086	3.977	-11.0153	1.64603e-25	2.25867e-24	46.749
ARHGEF25	-0.725956	0.550584	-11.0094	1.7358e-25	2.38022e-24	46.6964
CHTF18	1.28941	2.57609	11.009	1.74297e-25	2.38841e-24	46.6923
NKD2	2.29016	2.64617	11.0049	1.80782e-25	2.47558e-24	46.656
PALM	-1.28793	1.20779	-11.0019	1.85804e-25	2.54259e-24	46.6289
ATL1	-0.527267	0.758684	-10.9981	1.92292e-25	2.62957e-24	46.5948
LIMS2	-1.4685	1.59209	-10.9961	1.95774e-25	2.67536e-24	46.577
UMPS	0.602011	2.90015	10.9945	1.98488e-25	2.71058e-24	46.5634
CLCN2	-1.12959	2.06019	-10.9943	1.98841e-25	2.71355e-24	46.5616
FAM166C	1.29873	1.46417	10.9919	2.03217e-25	2.77137e-24	46.54
CENPI	0.921453	1.59227	10.9918	2.03453e-25	2.77269e-24	46.5389
LIMA1	-1.37317	4.76025	-10.9892	2.08328e-25	2.83719e-24	46.5154
SPARCL1	-2.12447	4.1419	-10.9877	2.11135e-25	2.87346e-24	46.5021
RAB37	-0.869525	0.92649	-10.9875	2.11503e-25	2.8765e-24	46.5004
ACAT1	-1.04232	3.13754	-10.9866	2.13203e-25	2.89764e-24	46.4924
MARS1	0.811507	4.25688	10.9819	2.22417e-25	3.02081e-24	46.4505
RNPS1	0.704844	4.49725	10.9814	2.23321e-25	3.03103e-24	46.4465
ZNF200	0.551741	1.46392	10.9756	2.35369e-25	3.19237e-24	46.3943
CLNS1A	0.71848	4.52347	10.9717	2.43645e-25	3.30238e-24	46.3601
C3orf85	-1.34141	1.08339	-10.9639	2.61336e-25	3.53975e-24	46.2906
EPHA6	-0.231976	0.0467904	-10.9631	2.63314e-25	3.56412e-24	46.2831
NQO2	0.937844	2.77839	10.9623	2.65148e-25	3.58652e-24	46.2762
MPP2	-0.554988	0.384226	-10.9619	2.6613e-25	3.59736e-24	46.2725
RAB36	1.11999	1.79918	10.9612	2.67793e-25	3.61739e-24	46.2663
CDC25C	0.861061	1.99099	10.9537	2.8643e-25	3.86651e-24	46.1996
SLC25A15	0.975926	3.13646	10.9518	2.91319e-25	3.92984e-24	46.1828
F2RL1	-1.13771	5.11866	-10.9484	3.00383e-25	4.04938e-24	46.1525
ARHGEF39	0.774392	1.66907	10.9483	3.00615e-25	4.04977e-24	46.1517
CHRM2	-0.832507	0.223301	-10.9477	3.02387e-25	4.07089e-24	46.1459
LANCL3	-0.401308	0.317173	-10.941	3.2115e-25	4.32057e-24	46.0862
PTRH2	0.809506	2.7473	10.9385	3.2839e-25	4.41499e-24	46.064
ASCL2	3.05972	5.15755	10.9368	3.33297e-25	4.47795e-24	46.0493
TRIM36	-0.9899	1.28393	-10.9329	3.45111e-25	4.63356e-24	46.0148
BID	0.962722	3.81628	10.9249	3.70858e-25	4.97588e-24	45.9434
MRPL3	0.910871	5.32405	10.9245	3.72106e-25	4.98928e-24	45.9401
NEFH	-0.339475	0.215673	-10.9213	3.83053e-25	5.1326e-24	45.9113
EBPL	1.11514	4.95468	10.9204	3.86158e-25	5.17073e-24	45.9033
CNTNAP3	-0.169368	0.0589113	-10.9168	3.98975e-25	5.33877e-24	45.871
VSNL1	1.85198	2.8471	10.9146	4.06793e-25	5.43973e-24	45.8517
ABCC1	0.976241	3.44391	10.9084	4.29807e-25	5.74363e-24	45.7971
MAD2L2	1.0918	3.03328	10.9077	4.32658e-25	5.77785e-24	45.7906
TPSG1	-2.36131	1.96511	-10.9025	4.53357e-25	6.05022e-24	45.7442
ZNF746	0.486829	2.1266	10.9018	4.56226e-25	6.08444e-24	45.738
CGN	-1.27451	4.28956	-10.9007	4.60598e-25	6.13864e-24	45.7285
SYNE3	-0.51573	0.479274	-10.8989	4.68348e-25	6.23776e-24	45.712
TRAF3IP2	-0.719694	2.64236	-10.8964	4.78868e-25	6.37361e-24	45.69
ZNF263	0.639329	2.77415	10.893	4.93423e-25	6.56296e-24	45.6603
DES	-4.12296	4.03831	-10.8924	4.96325e-25	6.59716e-24	45.6544
NUFIP1	0.999235	2.30769	10.8902	5.05916e-25	6.72016e-24	45.6355
EIF2S3	1.01934	6.33846	10.8836	5.3684e-25	7.12618e-24	45.5766
RXRA	-0.87313	2.96737	-10.8803	5.53012e-25	7.33597e-24	45.5472
RELL1	-1.10603	2.23192	-10.8767	5.70728e-25	7.56594e-24	45.5159
CPSF4	0.825692	3.11362	10.8676	6.19377e-25	8.2054e-24	45.4348
MRTO4	1.01299	4.63155	10.8645	6.36911e-25	8.43209e-24	45.4071
HSD17B11	-1.1736	5.32833	-10.8556	6.89499e-25	9.12225e-24	45.3285
NUP205	0.847619	3.60647	10.8539	7.0016e-25	9.25716e-24	45.3132
HEATR1	0.934408	2.69125	10.8443	7.62163e-25	1.00703e-23	45.2291
PDE5A	-1.26375	1.65357	-10.842	7.78067e-25	1.02736e-23	45.2086
CLDN11	-0.668154	0.352913	-10.8417	7.80512e-25	1.0299e-23	45.2055
ADAT2	0.9166	1.73422	10.839	7.99503e-25	1.05426e-23	45.1817
CNGA3	-0.619183	0.151532	-10.8379	8.07499e-25	1.06411e-23	45.1718
EPB41L4B	-1.23359	3.80415	-10.8378	8.08141e-25	1.06425e-23	45.171
SPOCK3	-0.268509	0.0571871	-10.8338	8.37575e-25	1.10228e-23	45.1355
SLC20A1	-1.05833	3.74327	-10.8293	8.71523e-25	1.1462e-23	45.0961
MALSU1	0.77568	3.02896	10.8271	8.88887e-25	1.16827e-23	45.0766
PPME1	0.545136	3.12291	10.8269	8.90289e-25	1.16934e-23	45.075
VARS1	1.06109	4.78643	10.8248	9.07134e-25	1.19031e-23	45.0564
LGALS9B	-1.34939	0.939473	-10.8248	9.07449e-25	1.19031e-23	45.0561
PNCK	-0.983412	0.421556	-10.8247	9.0836e-25	1.19072e-23	45.0551
PBX4	0.875995	1.32288	10.8235	9.17859e-25	1.20238e-23	45.0448
RPGRIP1L	0.513756	0.878191	10.8229	9.23145e-25	1.20851e-23	45.0391
TMEM241	0.572063	1.49075	10.8164	9.77829e-25	1.27926e-23	44.982
EFTUD2	0.687655	3.95319	10.8076	1.05719e-24	1.38218e-23	44.9047
CCNA2	1.20324	4.15212	10.807	1.06351e-24	1.38953e-23	44.8987
GLA	0.881184	2.79247	10.8056	1.07647e-24	1.40555e-23	44.8867
FAM241B	1.12539	2.70519	10.801	1.12145e-24	1.46331e-23	44.8461
PLXNA2	-0.9366	2.44668	-10.799	1.14186e-24	1.48897e-23	44.8283
SUV39H1	0.972983	2.70056	10.7927	1.20792e-24	1.57409e-23	44.7725
WASHC2C	-0.8682	2.48315	-10.7915	1.22089e-24	1.58994e-23	44.7619
SCP2	-0.990222	4.10112	-10.7906	1.22989e-24	1.60062e-23	44.7546
SRSF7	0.675328	5.1932	10.7897	1.2395e-24	1.61208e-23	44.7469
RRP1B	0.822114	3.57601	10.7856	1.28618e-24	1.67169e-23	44.7103
NUP188	0.823477	3.54278	10.7851	1.29135e-24	1.67733e-23	44.7063
CDHR2	-2.22833	2.94451	-10.7812	1.33795e-24	1.73672e-23	44.6711
TPD52L2	0.911539	5.21266	10.7788	1.36666e-24	1.77284e-23	44.6501
AP1S3	0.926841	1.56652	10.7786	1.36846e-24	1.77401e-23	44.6488
TMEM179	-0.338761	0.104803	-10.7751	1.41232e-24	1.82968e-23	44.6175
AFMID	0.800821	3.07532	10.7694	1.48532e-24	1.92301e-23	44.5675
ILF3	0.706897	4.94092	10.7673	1.51342e-24	1.95812e-23	44.5489
ACSF2	-1.33695	2.76148	-10.7671	1.51551e-24	1.95955e-23	44.5476
TKT	1.10095	5.58956	10.7648	1.54744e-24	1.99954e-23	44.5269
PIK3CG	-0.859546	0.800884	-10.7628	1.57418e-24	2.03278e-23	44.5099
AZGP1	2.42603	4.32507	10.7618	1.58895e-24	2.05052e-23	44.5006
GNAI1	-0.615078	0.684311	-10.7602	1.61217e-24	2.07914e-23	44.4863
AOC1	-1.97975	5.77472	-10.755	1.68802e-24	2.17555e-23	44.4407
B3GNT6	-2.74699	1.86387	-10.7541	1.70124e-24	2.19117e-23	44.4329
CDC25A	1.02254	2.62533	10.7535	1.71101e-24	2.20233e-23	44.4273
SNX24	-0.919708	1.45359	-10.753	1.71737e-24	2.20909e-23	44.4236
PABPC1L	1.75244	2.37344	10.7526	1.72445e-24	2.21676e-23	44.4195
CDKN3	1.20821	3.50889	10.7505	1.75621e-24	2.25614e-23	44.4014
CD101	-0.522683	0.630835	-10.7457	1.83226e-24	2.35232e-23	44.3594
PDCD2	0.721186	3.54238	10.7454	1.83808e-24	2.35828e-23	44.3562
KIR2DL4	-0.606875	0.328951	-10.745	1.84399e-24	2.36434e-23	44.3531
FOSL1	2.06461	2.82467	10.7437	1.86613e-24	2.39119e-23	44.3412
MRGPRF	-1.55026	1.65038	-10.7433	1.8725e-24	2.39781e-23	44.3378
LRRC20	0.907046	2.71311	10.7421	1.89179e-24	2.42096e-23	44.3277
TARBP1	1.0641	2.94434	10.7417	1.89932e-24	2.42903e-23	44.3238
TICRR	0.801094	1.3601	10.7401	1.9266e-24	2.46235e-23	44.3096
REXO2	0.894797	3.54117	10.7391	1.94407e-24	2.48308e-23	44.3007
ZNF239	1.10802	1.86629	10.7365	1.98889e-24	2.5387e-23	44.2781
EARS2	0.645862	2.80787	10.7356	2.00534e-24	2.55807e-23	44.2699
LIG1	0.875964	3.12768	10.729	2.12549e-24	2.70959e-23	44.2122
TLR10	-0.569537	0.299161	-10.7283	2.1386e-24	2.72457e-23	44.2061
CKAP5	0.837402	4.0839	10.7271	2.1609e-24	2.75122e-23	44.1958
CCL15	-0.890416	1.00775	-10.7257	2.18942e-24	2.78575e-23	44.1828
SLC7A6	0.796517	1.66962	10.7252	2.19891e-24	2.79603e-23	44.1785
ATCAY	-0.27487	0.0640037	-10.7209	2.28424e-24	2.90269e-23	44.1408
MEST	1.02318	3.83707	10.7201	2.29887e-24	2.91942e-23	44.1345
PKP4	0.715115	3.42577	10.7201	2.3004e-24	2.9195e-23	44.1338
PRSS36	-0.637049	0.806313	-10.7193	2.31544e-24	2.93672e-23	44.1273
DHCR7	1.32866	4.68243	10.7192	2.3179e-24	2.93797e-23	44.1263
PYCR2	0.759084	3.40806	10.7191	2.3209e-24	2.9399e-23	44.125
NCOA4	-0.908809	5.54222	-10.7184	2.33507e-24	2.95597e-23	44.119
DARS1	0.948506	4.46266	10.7177	2.34911e-24	2.97186e-23	44.113
SFPQ	0.621847	5.43589	10.7174	2.35463e-24	2.97696e-23	44.1107
NANP	0.929151	2.10534	10.717	2.36429e-24	2.98727e-23	44.1066
MTERF3	1.04522	3.56864	10.7134	2.44141e-24	3.08276e-23	44.0748
EMP1	-1.63153	3.95732	-10.7125	2.46046e-24	3.10486e-23	44.0671
MIXL1	-0.395817	0.220978	-10.7103	2.50786e-24	3.16267e-23	44.0482
MATN2	-1.71448	2.64685	-10.7085	2.54792e-24	3.21115e-23	44.0325
PLIN4	-1.86225	0.775782	-10.704	2.65216e-24	3.34041e-23	43.9927
TOP2A	1.40499	4.68335	10.7035	2.66415e-24	3.3534e-23	43.9883
POLR1A	0.77031	2.91209	10.7022	2.69354e-24	3.38825e-23	43.9774
ZNRF3	1.25449	2.9162	10.6977	2.80465e-24	3.5258e-23	43.9373
WDR3	0.810863	2.54778	10.6968	2.82665e-24	3.55121e-23	43.9296
CNST	-0.727252	2.45157	-10.6948	2.87579e-24	3.61068e-23	43.9125
HSPE1	1.29232	4.6602	10.694	2.89723e-24	3.63531e-23	43.9051
AARS1	0.815411	4.18679	10.6883	3.04628e-24	3.81992e-23	43.8554
E2F3	0.81553	2.75543	10.6873	3.07482e-24	3.85328e-23	43.8461
P3H1	0.905512	2.33629	10.6846	3.14799e-24	3.94084e-23	43.8228
WASL	-0.941072	4.47931	-10.6846	3.14864e-24	3.94084e-23	43.8226
SYNDIG1L	-0.153586	0.055268	-10.6748	3.43462e-24	4.29608e-23	43.7364
PDCD11	0.898288	3.43886	10.67	3.58174e-24	4.47729e-23	43.6949
GRPEL2	0.941224	2.74255	10.6684	3.63286e-24	4.53834e-23	43.6808
MMP3	3.14487	3.60836	10.6668	3.68425e-24	4.59966e-23	43.6669
MYL9	-2.31244	5.67945	-10.6666	3.69127e-24	4.60554e-23	43.665
KNSTRN	0.943316	2.74604	10.6636	3.78952e-24	4.72517e-23	43.6389
RNF8	0.560853	2.22886	10.6634	3.79614e-24	4.73046e-23	43.6372
DPH2	0.910604	3.89147	10.6619	3.84791e-24	4.79199e-23	43.6238
DTYMK	1.04403	4.34155	10.6598	3.91978e-24	4.87844e-23	43.6054
NAP1L1	1.05579	4.32038	10.6594	3.93307e-24	4.89193e-23	43.6021
KIF9	0.666811	1.58254	10.6547	4.09862e-24	5.09466e-23	43.5612
STX1A	1.11672	1.78214	10.65	4.27349e-24	5.30871e-23	43.5198
POLR3E	0.659935	2.59786	10.6461	4.42387e-24	5.4921e-23	43.4855
PERP	1.23024	6.74223	10.6455	4.44855e-24	5.5193e-23	43.48
MAOB	-1.88309	1.65873	-10.6432	4.5395e-24	5.62864e-23	43.4599
PABPC4	0.70119	3.89793	10.6419	4.59163e-24	5.68974e-23	43.4486
SET	0.875403	6.41955	10.6397	4.67858e-24	5.79388e-23	43.43
GPATCH4	0.848033	3.46509	10.639	4.70846e-24	5.82727e-23	43.4237
TUBB	0.746812	7.41027	10.6365	4.81569e-24	5.95628e-23	43.4014
NUP155	0.883154	2.69584	10.635	4.87951e-24	6.03147e-23	43.3883
SNAI1	1.14518	2.15671	10.634	4.92184e-24	6.08002e-23	43.3798
DPCD	1.03195	3.54069	10.6324	4.99002e-24	6.16043e-23	43.3661
ANKRD13A	-0.722272	2.747	-10.6316	5.02625e-24	6.20132e-23	43.359
C15orf48	-2.34649	4.78567	-10.6307	5.06529e-24	6.24562e-23	43.3513
RAVER2	-0.945354	3.09812	-10.6201	5.56027e-24	6.85171e-23	43.2589
GCNT3	-2.53407	3.67448	-10.6172	5.70621e-24	7.0272e-23	43.2332
NCAPG	1.02519	2.43014	10.6162	5.75802e-24	7.08663e-23	43.2242
CR2	-1.45846	0.690342	-10.6117	5.9883e-24	7.36549e-23	43.1854
KCNG3	-0.288209	0.123584	-10.6114	6.00453e-24	7.38091e-23	43.1827
CD180	-0.762367	0.691809	-10.6103	6.06561e-24	7.45139e-23	43.1726
APOBR	-1.91263	3.51503	-10.6068	6.25221e-24	7.6759e-23	43.1426
CALB2	-1.89343	1.26227	-10.6062	6.28549e-24	7.71201e-23	43.1373
BARX2	-1.5893	1.36107	-10.6053	6.3374e-24	7.77092e-23	43.1292
ITGA2	1.29555	3.63152	10.6051	6.34612e-24	7.77683e-23	43.1278
SIDT2	-0.803513	2.57836	-10.6002	6.62663e-24	8.11558e-23	43.085
FAM162A	-0.98075	4.32704	-10.595	6.93728e-24	8.49082e-23	43.0395
CYBRD1	-1.84307	3.08593	-10.5933	7.03978e-24	8.61099e-23	43.025
APBA1	-0.530118	0.572999	-10.5919	7.12762e-24	8.71309e-23	43.0127
BUB1B	1.04962	2.60254	10.591	7.18231e-24	8.77456e-23	43.0051
COLEC12	-1.1116	0.900469	-10.5906	7.21291e-24	8.80656e-23	43.0009
NTAQ1	0.722195	1.87939	10.5862	7.49478e-24	9.1451e-23	42.9629
PTGDR	-1.55862	0.816721	-10.5857	7.52444e-24	9.17568e-23	42.959
CENPW	1.2537	4.63337	10.5847	7.59432e-24	9.25523e-23	42.9499
BHLHE40	1.3152	5.48613	10.584	7.63799e-24	9.30277e-23	42.9442
TSPAN11	-1.00362	1.14168	-10.5831	7.70343e-24	9.37674e-23	42.9357
GFI1B	-0.265947	0.110843	-10.5794	7.95496e-24	9.677e-23	42.9039
IL1R2	-1.87569	2.00376	-10.5777	8.07259e-24	9.81411e-23	42.8893
MAP6	-0.522698	0.3217	-10.5768	8.14005e-24	9.89009e-23	42.8811
TNS1	-1.95033	2.44507	-10.5739	8.35048e-24	1.01396e-22	42.8558
HMGA1	1.35754	7.64662	10.572	8.49157e-24	1.03046e-22	42.8392
RCAN1	-0.960221	2.75412	-10.5697	8.66393e-24	1.05074e-22	42.8192
OLA1	0.929686	4.45116	10.5688	8.7314e-24	1.05788e-22	42.8116
SPAG5	0.952424	2.90535	10.5688	8.73343e-24	1.05788e-22	42.8113
CAPN2	-1.07878	4.91686	-10.5674	8.83619e-24	1.06968e-22	42.7997
CDC123	0.742077	4.81361	10.5672	8.8571e-24	1.07156e-22	42.7974
SLC23A3	-0.483361	0.373945	-10.5643	9.08549e-24	1.09852e-22	42.7721
CD27	-1.27778	1.31993	-10.5625	9.22807e-24	1.11509e-22	42.7567
TRMU	0.688997	2.14346	10.5609	9.35719e-24	1.13e-22	42.7429
SPRY4	0.91212	3.2012	10.56	9.43481e-24	1.13869e-22	42.7348
PIGZ	-1.77677	3.26789	-10.5597	9.45616e-24	1.14057e-22	42.7325
PALD1	1.58692	3.24757	10.5558	9.79069e-24	1.18021e-22	42.6981
NIP7	0.769	3.46855	10.5556	9.80618e-24	1.18136e-22	42.6965
NPM3	1.46471	5.38363	10.5497	1.03225e-23	1.24281e-22	42.6456
SHH	1.44851	2.44778	10.5479	1.04857e-23	1.2617e-22	42.6301
BOD1	0.858907	4.39042	10.5455	1.07133e-23	1.28831e-22	42.6088
MINDY1	-0.871348	2.93423	-10.5449	1.077e-23	1.29435e-22	42.6036
GAS8	0.536999	1.55096	10.5428	1.09652e-23	1.31701e-22	42.5858
ANKRD40CL	-1.37856	2.05253	-10.5416	1.10867e-23	1.3308e-22	42.5748
POLR3C	0.574462	3.07602	10.5413	1.11153e-23	1.33343e-22	42.5723
PIF1	0.812923	1.39059	10.5382	1.14209e-23	1.36928e-22	42.5454
NT5DC2	1.38781	3.74291	10.5332	1.19275e-23	1.42915e-22	42.5024
ACTL6A	0.87014	4.22998	10.5222	1.31432e-23	1.57386e-22	42.4062
E2F7	0.832475	1.22475	10.5207	1.33132e-23	1.59327e-22	42.3935
BTBD3	-0.922852	2.90107	-10.5189	1.35176e-23	1.61676e-22	42.3784
RHEBL1	0.813137	1.35046	10.5182	1.36053e-23	1.62627e-22	42.3719
SLC7A1	1.08361	4.37652	10.5149	1.40105e-23	1.6737e-22	42.3429
MSTO1	0.564639	1.52771	10.5144	1.40714e-23	1.67998e-22	42.3386
NOL10	0.656326	3.30194	10.5141	1.40978e-23	1.68212e-22	42.3367
PABPC1	0.992572	7.66841	10.5134	1.41943e-23	1.69262e-22	42.3299
SLC22A3	1.53491	2.79024	10.513	1.42435e-23	1.69747e-22	42.3265
KIF18A	0.85705	1.67978	10.5105	1.45552e-23	1.73358e-22	42.3051
PRR5L	-1.00151	3.06849	-10.5094	1.4689e-23	1.74848e-22	42.296
PLS1	-1.28669	5.11772	-10.5058	1.51695e-23	1.80459e-22	42.2641
KCNA6	-0.256878	0.0968159	-10.5027	1.55798e-23	1.85229e-22	42.2376
ROPN1	-0.106696	0.024955	-10.5026	1.56018e-23	1.85288e-22	42.2362
ASF1B	1.10347	4.64353	10.5025	1.56033e-23	1.85288e-22	42.2361
SLC1A1	-1.58721	2.42952	-10.5006	1.58774e-23	1.88431e-22	42.2189
CPAMD8	-0.274509	0.206871	-10.4938	1.68455e-23	1.99801e-22	42.1602
TMPRSS2	-1.28666	5.01736	-10.4891	1.75472e-23	2.08e-22	42.1198
PLEKHG4	1.39711	2.59691	10.4882	1.76924e-23	2.09597e-22	42.1116
CARS2	0.85849	3.07437	10.4866	1.79397e-23	2.124e-22	42.0978
LEAP2	-0.747645	0.930682	-10.4863	1.798e-23	2.12751e-22	42.0956
NXT1	1.29112	4.71161	10.485	1.81856e-23	2.15056e-22	42.0844
DNMT1	0.859342	3.01961	10.484	1.83516e-23	2.16891e-22	42.0754
CACNB1	-0.594438	0.885	-10.4823	1.86158e-23	2.19882e-22	42.0612
TFDP1	0.918979	5.4637	10.4819	1.86887e-23	2.20613e-22	42.0573
AOX1	-0.928071	0.659689	-10.4807	1.88795e-23	2.22733e-22	42.0472
MEF2C	-0.8737	0.984772	-10.4798	1.90368e-23	2.24457e-22	42.039
CHTOP	0.456707	3.888	10.4786	1.9231e-23	2.26612e-22	42.029
DAND5	-0.368482	0.139154	-10.478	1.93408e-23	2.27771e-22	42.0233
EPHA10	-0.981826	1.63814	-10.4711	2.05272e-23	2.416e-22	41.9643
GAB1	-0.854331	1.88035	-10.4677	2.11457e-23	2.48599e-22	41.9349
MMP1	3.29379	4.41171	10.4677	2.11467e-23	2.48599e-22	41.9349
BRPF3	-0.846907	3.34446	-10.4633	2.19736e-23	2.58167e-22	41.8968
RBM19	0.663628	2.72232	10.4617	2.22939e-23	2.61776e-22	41.8825
PNOC	-0.468423	0.282937	-10.4596	2.2697e-23	2.66352e-22	41.8647
CD79B	-1.00881	0.802812	-10.459	2.28249e-23	2.67696e-22	41.8592
FAM13C	-0.372489	0.274322	-10.4577	2.30735e-23	2.70452e-22	41.8484
MACROH2A1	0.613145	4.04192	10.4502	2.46316e-23	2.88545e-22	41.7837
IRF2BP2	0.874308	5.42368	10.4489	2.49124e-23	2.91664e-22	41.7724
PPIA	0.858283	6.23893	10.4454	2.56857e-23	3.00541e-22	41.7421
FOXN3	-0.985557	2.23899	-10.4423	2.64061e-23	3.08789e-22	41.7147
ANXA3	1.47185	4.26481	10.4379	2.74258e-23	3.20525e-22	41.6772
GNL3L	0.849227	2.61804	10.4338	2.84331e-23	3.32102e-22	41.6414
GALNT15	-0.830917	0.541471	-10.4314	2.90343e-23	3.38927e-22	41.6207
NOC3L	0.960448	2.5898	10.4307	2.91934e-23	3.4049e-22	41.6153
MTHFD1	0.728681	2.9657	10.4307	2.92024e-23	3.4049e-22	41.615
MAGI3	-0.855471	2.0757	-10.4261	3.04036e-23	3.54288e-22	41.575
NIPAL1	-1.11092	2.50962	-10.4235	3.11041e-23	3.62239e-22	41.5525
CMBL	-1.79698	4.02675	-10.4207	3.18514e-23	3.70726e-22	41.5289
CHRNA3	-0.876062	0.549952	-10.4174	3.27928e-23	3.8146e-22	41.5001
TBL2	0.68516	3.65922	10.4172	3.28407e-23	3.81795e-22	41.4986
WDR90	1.11425	2.37442	10.4168	3.29715e-23	3.83092e-22	41.4947
MID1IP1	0.926991	4.0449	10.4146	3.35822e-23	3.8996e-22	41.4765
VWA5A	-1.37074	2.82205	-10.4122	3.43039e-23	3.98108e-22	41.4554
KCTD14	1.10855	2.09779	10.4092	3.52095e-23	4.08381e-22	41.4296
CAPN10	0.695545	2.11857	10.4081	3.55588e-23	4.12192e-22	41.4198
DFFB	0.639766	2.21923	10.4069	3.59204e-23	4.16142e-22	41.4098
CCL19	-2.28644	1.86896	-10.4036	3.6973e-23	4.28088e-22	41.3812
ADO	0.586282	3.12787	10.4032	3.7111e-23	4.29436e-22	41.3775
GPA33	-2.05227	6.22745	-10.4027	3.72428e-23	4.30711e-22	41.374
FEN1	1.03272	4.5811	10.4022	3.74307e-23	4.32634e-22	41.369
EIF4EBP1	1.42029	6.04707	10.4006	3.79369e-23	4.38231e-22	41.3557
SPECC1	-0.781009	1.3937	-10.3942	4.01259e-23	4.63249e-22	41.3001
AGFG2	-1.00931	3.15975	-10.3933	4.04294e-23	4.66482e-22	41.2926
EHHADH	-0.949948	2.3906	-10.3931	4.0482e-23	4.6682e-22	41.2913
BRCA1	0.907642	2.01417	10.3909	4.12872e-23	4.75829e-22	41.2718
ASIC1	1.1529	1.90202	10.3869	4.27491e-23	4.92392e-22	41.2373
NAT2	-1.69479	2.21332	-10.3848	4.35114e-23	5.00883e-22	41.2198
TIMM50	0.846313	3.60916	10.384	4.38319e-23	5.04282e-22	41.2126
ZDHHC9	1.11354	4.80854	10.3815	4.47809e-23	5.14903e-22	41.1913
RPF2	0.930577	3.39111	10.3766	4.67454e-23	5.37181e-22	41.1488
TXNIP	-1.58114	6.87122	-10.374	4.78089e-23	5.49086e-22	41.1265
SELENBP1	-2.4902	6.06332	-10.3738	4.78829e-23	5.4962e-22	41.125
MSANTD3	0.753796	2.32846	10.373	4.81988e-23	5.52928e-22	41.1184
MT1E	-2.86421	4.68332	-10.3726	4.84008e-23	5.54925e-22	41.1143
CHMP1B	-0.755812	4.22628	-10.3723	4.8502e-23	5.55766e-22	41.1122
YEATS2	0.690673	2.40053	10.3718	4.87154e-23	5.5789e-22	41.1079
ABCD3	-0.897709	3.42807	-10.3715	4.8845e-23	5.59054e-22	41.1053
UCN3	-1.35232	0.722469	-10.37	4.9508e-23	5.66317e-22	41.0919
FABP1	-3.92053	6.37395	-10.369	4.99114e-23	5.70604e-22	41.0839
E2F5	0.905524	1.75	10.3667	5.0935e-23	5.81973e-22	41.0637
TMEM63A	1.1124	4.23654	10.3665	5.1022e-23	5.82633e-22	41.062
LAS1L	0.822658	2.57226	10.3651	5.16411e-23	5.89364e-22	41.0501
RASGRP2	-0.716078	0.668971	-10.3649	5.17213e-23	5.89942e-22	41.0486
EDNRB	-1.026	1.44107	-10.3626	5.27928e-23	6.01819e-22	41.0282
ZNF671	-0.607708	0.597735	-10.3611	5.34713e-23	6.09206e-22	41.0156
ABHD6	-0.753908	2.50889	-10.3603	5.3849e-23	6.13159e-22	41.0086
GIMAP6	-1.2088	1.86863	-10.3596	5.41609e-23	6.16358e-22	41.0029
RTL5	-0.675817	0.597769	-10.357	5.54101e-23	6.30215e-22	40.9803
KIF13B	-1.08804	2.95554	-10.3562	5.58032e-23	6.34324e-22	40.9733
TNFRSF1A	-0.741061	5.03745	-10.35	5.88643e-23	6.68738e-22	40.9204
BDKRB2	-0.919712	1.85318	-10.3486	5.9555e-23	6.762e-22	40.9088
TMEM39A	0.596274	2.88382	10.3481	5.98185e-23	6.78805e-22	40.9044
BRIX1	1.11235	3.11454	10.3468	6.05388e-23	6.86589e-22	40.8926
CNRIP1	-0.864239	1.18615	-10.3433	6.23811e-23	7.0708e-22	40.8629
SIGLEC1	-1.11007	1.00119	-10.3417	6.32333e-23	7.16333e-22	40.8494
KCTD9	-1.12228	2.77026	-10.3366	6.61285e-23	7.48705e-22	40.8051
CTU2	0.973631	2.65124	10.335	6.70449e-23	7.5865e-22	40.7914
POLR1D	1.01395	3.83247	10.3329	6.82785e-23	7.7217e-22	40.7734
FAM107B	-1.34439	2.9376	-10.3293	7.03948e-23	7.95652e-22	40.7431
STIL	0.89671	2.13887	10.3267	7.20018e-23	8.13356e-22	40.7208
ZSWIM6	-0.78559	2.2036	-10.3237	7.39187e-23	8.34536e-22	40.6947
RAB6B	-0.757101	0.761236	-10.3168	7.84373e-23	8.85049e-22	40.6359
EIF5A2	0.827035	1.53788	10.315	7.97058e-23	8.98854e-22	40.6201
TPSB2	-1.87376	2.01097	-10.3117	8.19919e-23	9.24112e-22	40.592
IER5L	1.28619	2.25292	10.3098	8.33675e-23	9.39085e-22	40.5755
ATP6V1E2	0.50403	0.937841	10.3073	8.51628e-23	9.58767e-22	40.5544
AADACL2	-0.117851	0.020563	-10.3071	8.52768e-23	9.59508e-22	40.5531
CHRNA1	-0.440951	0.306201	-10.3037	8.78784e-23	9.88223e-22	40.5233
CBX3	1.16473	5.57375	10.3025	8.87858e-23	9.97864e-22	40.5132
COA1	0.687015	2.0601	10.2981	9.22205e-23	1.03588e-21	40.4756
PLA2G5	-0.646415	0.373491	-10.2943	9.52506e-23	1.06932e-21	40.4435
PID1	-1.72538	2.61667	-10.2941	9.54793e-23	1.07128e-21	40.4411
AKAP8L	0.633325	2.577	10.2924	9.68801e-23	1.08639e-21	40.4267
TACC3	0.981546	3.19979	10.2897	9.91692e-23	1.11143e-21	40.4036
PRPS1	0.869264	3.59842	10.2847	1.03511e-22	1.15944e-21	40.3611
TST	-1.54494	6.37492	-10.2845	1.03679e-22	1.16067e-21	40.3595
NHEJ1	-0.528291	0.970012	-10.2819	1.0608e-22	1.18688e-21	40.3368
IQGAP2	-1.54742	2.7139	-10.2803	1.07531e-22	1.20244e-21	40.3234
CD22	-0.973807	0.519745	-10.2799	1.07881e-22	1.20568e-21	40.3202
BCL2	-0.846918	0.964531	-10.2771	1.10553e-22	1.23485e-21	40.2959
SVIL	-1.18716	2.69038	-10.2742	1.13307e-22	1.26491e-21	40.2715
TCOF1	0.97724	3.0739	10.2729	1.14594e-22	1.27855e-21	40.2604
ILKAP	0.524075	3.00494	10.2725	1.15009e-22	1.28247e-21	40.2568
KLK15	-0.876727	0.599482	-10.2714	1.16115e-22	1.29408e-21	40.2473
MPV17	0.597461	3.02133	10.2692	1.1828e-22	1.31746e-21	40.229
LMO2	-0.909714	1.58661	-10.2685	1.19015e-22	1.32491e-21	40.2229
SMIM10L2B	-0.311951	0.265726	-10.2662	1.21409e-22	1.35081e-21	40.2031
G6PC	-0.402174	0.0520048	-10.2649	1.22736e-22	1.36481e-21	40.1924
TRMT112	1.03615	6.48871	10.2634	1.24413e-22	1.38269e-21	40.1789
SLC46A3	-1.26825	3.08468	-10.2626	1.25185e-22	1.39049e-21	40.1728
ANAPC5	0.556888	3.79643	10.2536	1.35343e-22	1.50249e-21	40.0955
CIDEC	-1.4884	1.09392	-10.2523	1.36868e-22	1.51857e-21	40.0844
BLACAT1	1.11307	1.08277	10.2516	1.3772e-22	1.52718e-21	40.0782
POU2AF1	-1.39146	1.14924	-10.2508	1.38682e-22	1.53699e-21	40.0713
TRPC7	-0.145612	0.0599777	-10.2504	1.39153e-22	1.54135e-21	40.068
RERG	-1.04183	0.828954	-10.2488	1.41078e-22	1.5618e-21	40.0544
TADA2B	-0.538289	2.72801	-10.2443	1.46642e-22	1.62241e-21	40.016
RHBDL2	-1.43322	1.83015	-10.2442	1.46715e-22	1.62241e-21	40.0156
DTD1	0.828177	1.9724	10.2319	1.63047e-22	1.80201e-21	39.911
FILIP1	-0.458291	0.23234	-10.2263	1.71198e-22	1.89105e-21	39.8627
VWC2	-0.0822642	0.0335559	-10.2236	1.75213e-22	1.93433e-21	39.8397
PGGHG	2.09964	3.41888	10.2219	1.77806e-22	1.96187e-21	39.8252
RPS17	0.85811	1.6041	10.2204	1.80129e-22	1.9864e-21	39.8123
HECTD3	-0.850066	4.13543	-10.2196	1.81341e-22	1.99866e-21	39.8057
WNT3	0.693796	0.850813	10.2187	1.82719e-22	2.01274e-21	39.7981
HLCS	0.563141	1.98329	10.2108	1.95524e-22	2.1526e-21	39.7311
ZC3H8	0.725202	1.72569	10.2099	1.97062e-22	2.16834e-21	39.7233
NSUN2	0.603981	4.06656	10.2081	2.00104e-22	2.20059e-21	39.7081
ADAMTS12	1.37531	1.54659	10.2056	2.04506e-22	2.24776e-21	39.6866
UCHL1	-1.62252	1.45165	-10.2009	2.12929e-22	2.33905e-21	39.6466
MSX1	1.48537	1.77979	10.1985	2.17343e-22	2.38623e-21	39.6263
NLRP7	-0.194695	0.0920928	-10.1979	2.18486e-22	2.39745e-21	39.6211
ACADM	-1.16846	3.222	-10.1978	2.18623e-22	2.39764e-21	39.6204
KCNIP4	-0.30942	0.101293	-10.1975	2.19157e-22	2.40217e-21	39.618
GEMIN5	0.728942	2.75478	10.1956	2.22886e-22	2.4417e-21	39.6013
MEP1A	-2.83178	4.65095	-10.1954	2.23151e-22	2.44327e-21	39.6001
SERPINH1	1.10318	5.0917	10.1946	2.24678e-22	2.45863e-21	39.5934
MS4A1	-1.201	0.590745	-10.1904	2.33048e-22	2.54882e-21	39.5571
STX12	-0.873029	3.78574	-10.1851	2.43848e-22	2.66549e-21	39.5123
TAF1A	0.785162	1.61755	10.184	2.46054e-22	2.68813e-21	39.5033
TGS1	0.891665	3.22881	10.1808	2.52834e-22	2.76068e-21	39.4764
VILL	-1.47932	3.43268	-10.1787	2.57642e-22	2.81164e-21	39.4578
LMTK3	0.854034	1.15788	10.177	2.61212e-22	2.84904e-21	39.4441
ANKLE2	0.525717	2.49939	10.1744	2.67288e-22	2.91372e-21	39.4214
SNRPA1	0.732932	3.49573	10.1739	2.68389e-22	2.92413e-21	39.4173
MGAT4A	-1.08485	2.94648	-10.171	2.75001e-22	2.99452e-21	39.3932
UNC5CL	1.41702	2.33079	10.1677	2.83001e-22	3.07995e-21	39.3648
PAXIP1	0.505119	1.65171	10.1673	2.8403e-22	3.08947e-21	39.3612
FEZ1	-0.572749	0.623793	-10.165	2.8965e-22	3.14888e-21	39.3418
TXNDC11	-0.627819	3.86309	-10.1641	2.91845e-22	3.17101e-21	39.3343
POLR3A	0.541685	2.37031	10.1639	2.92234e-22	3.17351e-21	39.333
RABEPK	0.831857	3.44623	10.1612	2.9912e-22	3.24652e-21	39.3099
VPS35L	-1.09229	1.82363	-10.1594	3.03703e-22	3.29447e-21	39.2948
HASPIN	0.781832	1.54069	10.1566	3.11088e-22	3.37275e-21	39.271
DBF4B	0.62312	1.32974	10.1516	3.24704e-22	3.51845e-21	39.2286
UNC5D	-0.0930944	0.0269086	-10.1489	3.3233e-22	3.59913e-21	39.2056
MSI2	0.879417	2.42674	10.1431	3.49151e-22	3.77924e-21	39.1567
TRAF5	1.18294	2.8091	10.143	3.49559e-22	3.78161e-21	39.1556
MAF	-1.23185	1.90263	-10.1427	3.50557e-22	3.79035e-21	39.1527
MORC4	1.11269	2.78634	10.1382	3.64275e-22	3.93654e-21	39.1147
AP3M2	0.765152	2.09627	10.136	3.71047e-22	4.00755e-21	39.0965
VPS26C	-0.547646	2.841	-10.1323	3.83021e-22	4.13464e-21	39.065
DENND1C	-0.898634	2.85856	-10.1305	3.89094e-22	4.19597e-21	39.0494
LDLRAD3	1.17752	2.00243	10.1305	3.89123e-22	4.19597e-21	39.0493
CHEK2	0.779603	2.46012	10.128	3.97568e-22	4.28471e-21	39.0281
MGST3	-0.746099	3.86988	-10.1271	4.00405e-22	4.31295e-21	39.021
SART3	0.50212	3.18971	10.1261	4.03938e-22	4.34866e-21	39.0123
AKR1C2	-0.811088	0.617199	-10.1211	4.21373e-22	4.53391e-21	38.9705
YARS2	0.794121	3.41347	10.1109	4.6005e-22	4.9474e-21	38.8835
CCDC113	0.894339	1.4245	10.1086	4.69058e-22	5.04155e-21	38.8643
FABP4	-2.12467	1.03062	-10.1041	4.87238e-22	5.23414e-21	38.8266
CCNDBP1	-0.69182	2.82533	-10.1035	4.89677e-22	5.2575e-21	38.8217
GLRX3	0.850087	3.93034	10.1031	4.9142e-22	5.27337e-21	38.8182
PPP2R2B	-0.178264	0.0961531	-10.1014	4.98579e-22	5.34732e-21	38.8038
RGP1	-0.662763	2.64133	-10.1001	5.04375e-22	5.40658e-21	38.7924
ANKRD16	0.664187	1.95713	10.0991	5.08392e-22	5.44671e-21	38.7845
CAV1	-1.54727	3.45431	-10.097	5.17948e-22	5.5461e-21	38.7661
CASD1	-1.01879	2.32357	-10.0963	5.20963e-22	5.57539e-21	38.7604
MAGOHB	0.797002	2.18914	10.0928	5.36794e-22	5.74174e-21	38.7307
MASTL	0.76417	2.14884	10.092	5.40284e-22	5.77597e-21	38.7243
DXO	0.812346	2.51713	10.0917	5.41508e-22	5.78595e-21	38.722
DDX11	0.89748	2.26749	10.0836	5.80568e-22	6.19998e-21	38.6531
ATP6V1F	1.15961	6.33976	10.0796	6.00553e-22	6.40997e-21	38.6195
KIF14	0.898682	1.3853	10.0787	6.05111e-22	6.45516e-21	38.6121
PITPNM3	-0.935326	1.25908	-10.0762	6.18154e-22	6.59077e-21	38.5909
SPAAR	-0.249461	0.297779	-10.076	6.19379e-22	6.60031e-21	38.589
SNAP25	-0.729768	0.257844	-10.0749	6.25183e-22	6.6586e-21	38.5797
JAG2	1.41525	2.76545	10.0701	6.5083e-22	6.92806e-21	38.5399
RSL1D1	0.933174	5.11686	10.0668	6.69735e-22	7.1255e-21	38.5116
NUPR2	-0.461962	0.152157	-10.0653	6.78449e-22	7.21436e-21	38.4988
RIOX2	0.574088	2.2565	10.0633	6.89848e-22	7.33166e-21	38.4823
TSR1	0.76676	3.27865	10.0627	6.93479e-22	7.36633e-21	38.4771
HDAC2	0.739255	3.3216	10.0622	6.96466e-22	7.39411e-21	38.4728
OLFM3	-0.210648	0.0531726	-10.0613	7.01717e-22	7.44589e-21	38.4654
NPRL3	0.912767	3.14089	10.061	7.03406e-22	7.45979e-21	38.463
LGR4	-1.13291	3.67898	-10.0609	7.03775e-22	7.45979e-21	38.4625
ECE1	-1.00222	4.45459	-10.0514	7.63032e-22	8.0836e-21	38.3824
HDAC9	-0.540594	0.393533	-10.0513	7.63914e-22	8.08865e-21	38.3813
SLC44A4	-1.59347	6.37909	-10.0479	7.86529e-22	8.32369e-21	38.3524
MAST2	-0.865842	3.64011	-10.0473	7.90697e-22	8.36335e-21	38.3471
ESPL1	0.819364	2.07516	10.0463	7.9713e-22	8.42692e-21	38.3391
LZTS3	1.5167	2.82168	10.0458	8.00478e-22	8.45784e-21	38.335
MIER1	-1.02156	2.72608	-10.0425	8.23271e-22	8.69406e-21	38.3072
SLBP	0.819346	5.1208	10.0401	8.4036e-22	8.86982e-21	38.2868
PYCR3	1.28634	3.07967	10.0386	8.50777e-22	8.97502e-21	38.2746
ZADH2	-0.678181	2.69506	-10.0371	8.62044e-22	9.08907e-21	38.2616
FASN	1.41692	5.15315	10.0348	8.79093e-22	9.26393e-21	38.2422
OVGP1	0.939988	1.6857	10.03	9.15736e-22	9.64498e-21	38.2017
GAPT	-0.535315	0.372122	-10.0254	9.51753e-22	1.0019e-20	38.1635
HOMER1	0.949775	1.31158	10.0248	9.56449e-22	1.00632e-20	38.1587
TGDS	1.06617	3.2446	10.0247	9.57484e-22	1.00687e-20	38.1576
SLC11A2	1.00622	3.4447	10.0236	9.66856e-22	1.01619e-20	38.1479
RAD54B	0.483881	0.624289	10.0231	9.70771e-22	1.01977e-20	38.1439
ATP2A3	-1.82007	4.10265	-10.0166	1.02557e-21	1.07676e-20	38.0896
RAB9B	-0.553435	0.388811	-10.0156	1.0346e-21	1.08567e-20	38.0809
S100A2	1.90018	2.18602	10.0143	1.04569e-21	1.09674e-20	38.0703
LSG1	0.554919	3.5593	10.0123	1.06377e-21	1.11511e-20	38.0534
FCGBP	-3.73938	4.5797	-10.0103	1.08204e-21	1.13367e-20	38.0365
CASP2	0.672581	3.2227	10.0088	1.09542e-21	1.14709e-20	38.0243
CCR10	-0.421411	0.274679	-10.0028	1.15313e-21	1.20689e-20	37.9735
GOLM1	-1.25357	6.06483	-10.0026	1.15468e-21	1.20787e-20	37.9721
TNFSF15	0.946234	1.64844	10.0015	1.16563e-21	1.21869e-20	37.9628
PSMB2	0.655713	5.03395	9.99688	1.21229e-21	1.26681e-20	37.9239
NECTIN4	1.38674	2.56218	9.99509	1.23074e-21	1.28541e-20	37.909
WDR17	-0.202775	0.0774294	-9.99487	1.23311e-21	1.28721e-20	37.9071
ARHGAP17	-0.582144	2.96312	-9.99279	1.25497e-21	1.30935e-20	37.8897
EGFL6	1.05559	1.14637	9.98798	1.30716e-21	1.36309e-20	37.8493
NGFR	-1.03679	0.660693	-9.98706	1.31739e-21	1.37303e-20	37.8416
STAB1	-1.36183	2.27222	-9.98296	1.36381e-21	1.42067e-20	37.8073
HIF3A	-0.668015	0.363747	-9.97939	1.40574e-21	1.46358e-20	37.7773
ANKRD13D	0.762134	2.46428	9.97532	1.45489e-21	1.51397e-20	37.7433
ABCD2	-0.25197	0.151101	-9.97441	1.46612e-21	1.52485e-20	37.7357
PLEKHA7	-0.722951	2.38627	-9.97303	1.48334e-21	1.54196e-20	37.7241
SUSD6	-0.881357	3.74452	-9.97216	1.49438e-21	1.55263e-20	37.7168
NEK6	0.771332	4.21473	9.97148	1.50291e-21	1.56067e-20	37.7111
HSD17B7	0.728866	1.94871	9.9685	1.54131e-21	1.59973e-20	37.6862
CENPF	1.20045	2.75154	9.96826	1.54442e-21	1.60211e-20	37.6842
LDLRAD2	-0.223969	0.152715	-9.96615	1.57225e-21	1.63014e-20	37.6665
GINS3	0.678896	1.63249	9.96523	1.58453e-21	1.64202e-20	37.6588
NBEAL2	1.10267	3.69519	9.96414	1.59909e-21	1.65625e-20	37.6497
FIGNL1	0.909503	2.28911	9.96127	1.63843e-21	1.6961e-20	37.6257
ACLY	0.747719	5.28905	9.96042	1.65027e-21	1.70748e-20	37.6185
ETHE1	-1.37927	5.80052	-9.95953	1.66272e-21	1.71947e-20	37.6111
TESPA1	-0.465638	0.387364	-9.95843	1.6782e-21	1.73457e-20	37.6019
SMPD3	-1.25873	2.62979	-9.95829	1.68022e-21	1.73576e-20	37.6007
METTL5	0.710936	3.58789	9.9575	1.69146e-21	1.74647e-20	37.5941
VMA21	0.99705	3.44491	9.95679	1.70164e-21	1.75607e-20	37.5882
GRINA	1.24586	6.38152	9.9553	1.72313e-21	1.77732e-20	37.5758
FAM136A	0.668133	4.43866	9.95492	1.72867e-21	1.78212e-20	37.5726
PTCD3	0.695271	3.40602	9.95463	1.73296e-21	1.78562e-20	37.5701
CKS1B	0.948192	3.75533	9.9517	1.77627e-21	1.8293e-20	37.5457
DNAJC2	0.944115	2.6697	9.95148	1.77966e-21	1.83185e-20	37.5438
ADRA1A	-0.095193	0.0301075	-9.95038	1.79629e-21	1.84801e-20	37.5346
ZNF511	1.09201	3.02092	9.95024	1.79843e-21	1.84926e-20	37.5334
RBM20	-0.291541	0.112632	-9.94851	1.82483e-21	1.87544e-20	37.519
GAS7	-1.11158	1.48571	-9.94751	1.84034e-21	1.8904e-20	37.5106
RIOK1	0.758484	3.47079	9.94687	1.85033e-21	1.89969e-20	37.5052
CX3CR1	-0.456156	0.397608	-9.94566	1.86933e-21	1.9182e-20	37.4951
OCEL1	-0.998574	3.08409	-9.94322	1.90817e-21	1.95705e-20	37.4748
TTK	1.02749	2.48628	9.9402	1.9574e-21	2.00652e-20	37.4495
CHI3L1	2.10282	2.79202	9.93541	2.03818e-21	2.08825e-20	37.4095
BZW2	0.900718	5.08923	9.93429	2.05746e-21	2.10691e-20	37.4002
MZB1	-2.14126	2.4446	-9.93306	2.07893e-21	2.1278e-20	37.3899
FAXDC2	-1.20714	1.58005	-9.93244	2.08988e-21	2.13791e-20	37.3847
ZBTB12	1.04537	2.29913	9.93039	2.1262e-21	2.17395e-20	37.3676
ATP6V0D1	-0.850305	4.09082	-9.92705	2.18694e-21	2.23492e-20	37.3397
DIMT1	0.621135	1.78232	9.92553	2.21523e-21	2.26266e-20	37.327
PASK	0.641298	1.49433	9.92485	2.22788e-21	2.27443e-20	37.3214
DAP3	0.624858	4.71389	9.92032	2.31475e-21	2.36189e-20	37.2835
TP53I3	-0.975776	3.66356	-9.92001	2.32076e-21	2.36654e-20	37.2809
DEPDC1B	0.964048	2.35391	9.91996	2.32168e-21	2.36654e-20	37.2805
PDCD6IP	-0.710736	4.53757	-9.91677	2.38493e-21	2.42978e-20	37.2539
CFAP298	0.542865	1.41977	9.9135	2.45144e-21	2.49626e-20	37.2267
PSMC2	0.637841	3.7063	9.91343	2.45303e-21	2.4966e-20	37.2261
CELA3B	-0.189922	0.0485521	-9.90488	2.63619e-21	2.68165e-20	37.1548
DDN	0.78565	0.768153	9.90307	2.67651e-21	2.72128e-20	37.1397
SGO1	0.749199	1.39746	9.90033	2.73909e-21	2.78348e-20	37.1169
COL19A1	-0.0973981	0.0326435	-9.89858	2.77973e-21	2.82334e-20	37.1023
LMNB2	1.0553	5.10083	9.89812	2.79049e-21	2.83283e-20	37.0984
MYZAP	-0.691045	1.12213	-9.8959	2.84296e-21	2.88463e-20	37.08
RGL1	-0.984243	1.82705	-9.8928	2.91803e-21	2.95929e-20	37.0542
FAM214A	-0.747617	1.40343	-9.89051	2.97486e-21	3.01539e-20	37.0351
FLNC	-2.01042	2.27598	-9.888	3.03822e-21	3.07805e-20	37.0142
TIFAB	-0.235292	0.16412	-9.88571	3.09744e-21	3.13645e-20	36.9951
ZNF485	0.707129	1.53745	9.88378	3.14808e-21	3.18611e-20	36.9791
RTN1	-0.692545	0.597369	-9.88171	3.20327e-21	3.24032e-20	36.9619
ZFYVE1	-0.640861	2.10639	-9.87214	3.47162e-21	3.51e-20	36.8822
CYP2C18	-1.06184	0.918244	-9.87021	3.52815e-21	3.56534e-20	36.8662
CEND1	-0.534487	0.277493	-9.8701	3.53164e-21	3.56706e-20	36.8652
CIP2A	0.922009	1.95257	9.86741	3.6121e-21	3.64649e-20	36.8429
PDRG1	1.19168	4.20466	9.86716	3.61976e-21	3.65237e-20	36.8408
EPHX2	-1.4418	3.49815	-9.86618	3.64978e-21	3.68023e-20	36.8327
ATAD3B	0.973159	2.30606	9.86614	3.65106e-21	3.68023e-20	36.8323
EAF2	-0.702132	1.42909	-9.86598	3.65597e-21	3.68331e-20	36.831
ALAD	-0.685983	3.54453	-9.86522	3.67929e-21	3.70494e-20	36.8247
LSP1	-1.25868	2.13721	-9.86398	3.7177e-21	3.74172e-20	36.8144
IL20RA	1.07038	2.78469	9.86361	3.72914e-21	3.75134e-20	36.8114
OMD	-1.01412	0.47425	-9.86211	3.77647e-21	3.79704e-20	36.7989
FXYD6	-0.980319	0.892824	-9.85681	3.94842e-21	3.96793e-20	36.7548
STRIP2	0.926705	1.15751	9.8518	4.11788e-21	4.13613e-20	36.7132
ARPIN	-0.736832	2.57864	-9.85142	4.13089e-21	4.14711e-20	36.7101
MEX3D	1.07424	3.6038	9.84891	4.21869e-21	4.23313e-20	36.6893
MEI1	-0.540257	0.514378	-9.84537	4.34585e-21	4.35853e-20	36.6599
CFAP92	0.553899	0.618803	9.84427	4.38621e-21	4.39679e-20	36.6507
ADAMTS1	-1.32305	1.97365	-9.8413	4.49677e-21	4.50536e-20	36.6261
KIF24	0.580326	1.29742	9.83475	4.75052e-21	4.7552e-20	36.5717
WBP1L	-0.59617	3.02175	-9.83474	4.75091e-21	4.7552e-20	36.5716
TRIM59	0.669531	1.24879	9.83182	4.86867e-21	4.87062e-20	36.5474
VWA3B	-0.184428	0.133348	-9.82994	4.94584e-21	4.94534e-20	36.5318
AKAP6	-0.382226	0.235922	-9.82902	4.98412e-21	4.98112e-20	36.5242
CAMSAP1	0.609837	2.2886	9.82841	5.00947e-21	5.00394e-20	36.5192
PIMREG	1.00283	2.39314	9.82812	5.02193e-21	5.01388e-20	36.5167
C20orf194	-0.777974	0.736807	-9.82715	5.06271e-21	5.05207e-20	36.5087
P3H2	-1.33802	1.57242	-9.82633	5.09748e-21	5.08422e-20	36.5019
[truncated: 17,939 more rows]
